# Supplementary material for: High-throughput sequencing of small RNAs and analysis of differentially expressed microRNAs associated with pistil development in Japanese apricot
Source: BMC Genomics. 2012 Aug 3;13:371. doi: 10.1186/1471-2164-13-371 (PMC3464595; doi:10.1186/1471-2164-13-371)
Supplement: Additional file 2 — Alignments of all reads from each hairpin of potentially novel miRNAs/new members of known miRNA families. [file 1471-2164-13-371-S2.txt]

Additional File 2: Alignments of all reads from each hairpin of potentially novel miRNAs/new members of known miRNA families.


pmu-miR6257
perfect flower sample-m0003 scaffold_10:708566:708677:- 112(nt) -26.70(kcal/mol)
ATGTCTTATATCTTAACTGTTGGATTAGGCTAACTAATTTGATTCAACGACTGACTAATTTGATCCAACGATTAAGAGATAAAACCTTATATAAGGGCCATATATAAGGCCA perfect flower sample-m0003 23
..((.((((.((((((.((((((((((((.((......(((......))).....)).)))))))))))).)))))).)))).))..........((((........)))).
**********TCTTAACTGTTGGATTAGGCT********************************************************************************* perfect flower sample-m0003-5p 22
**********************************************************TTTGATCCAACGATTAAGAGA********************************* perfect flower sample-m0003-3p 1
----------TCTTAACTGTTGGATTAGGC---------------------------------------------------------------------------------- t0278038 6
----------TCTTAACTGTTGGATTAGGCT--------------------------------------------------------------------------------- t0317533 6
----------TCTTAACTGTTGGATTAGGCTA-------------------------------------------------------------------------------- t0941550 2
----------TCTTAACTGTTGGATTAGGCTAA------------------------------------------------------------------------------- t1337787 2
----------TCTTAACTGTTGGATTAGGCTAAC------------------------------------------------------------------------------ t0447342 4
------------TTAACTGTTGGATTAGGCTAA------------------------------------------------------------------------------- t2502939 1
-------------TAACTGTTGGATTAGGCTAAC------------------------------------------------------------------------------ t2862531 1
--------------------------------------------------------AATTTGATCCAACGATTAAGA----------------------------------- t1826595 1


pmu-miR6258
perfect flower sample-m0011 scaffold_1:230373:230544:+ 172(nt) -88.70(kcal/mol)
CCAAATTTGGTTCCAGCTGTAAAGATCAAGAGAGAGAGGCTGACAAGTCCCTTCCCATGCCACAGAAAATCACACGCTTGATATACAACCTTTGGACTGCATCTTTGTGGCATGGGAAGGGATCTTTCACCCTTCCTCACTCTTGCTCTTTACAGCCGGAACCCATTTTGGT perfect flower sample-m0011 11
(((((...((((((.((((((((((.((((((.((((((.(((.((((((((((((((((((((((..((((......))))......((...))........))))))))))))))))))).)))))).)))..))).)))))).)))))))))).))))))...))))).
**********TTCCAGCTGTAAAGATCAAGA********************************************************************************************************************************************* perfect flower sample-m0011-5p 5
**********************************************************************************************************************************************TTGCTCTTTACAGCCGGAACC********* perfect flower sample-m0011-3p 5
----------TTCCAGCTGTAAAGATCAAGA--------------------------------------------------------------------------------------------------------------------------------------------- t0496369 4
----------TTCCAGCTGTAAAGATCAAGAG-------------------------------------------------------------------------------------------------------------------------------------------- t4876776 1
-----------------------------------------------------------------------------------------------------------------------------------------CACTCTTGCTCTTTACAGCC--------------- t5642301 1
----------------------------------------------------------------------------------------------------------------------------------------------TTGCTCTTTACAGCCGGAAC---------- t4536746 1
----------------------------------------------------------------------------------------------------------------------------------------------TTGCTCTTTACAGCCGGAACCCAT------ t2972273 1
-------------------------------------------------------------------------------------------------------------------------------------------------CTCTTTACAGCCGGAACCCAT------ t0636899 3


pmu-miR6259
perfect flower sample-m0036 scaffold_1:37406755:37406880:+ 126(nt) -53.60(kcal/mol)
AAAGTTTTCTTTTTATCGCCCATATTTTTCTAGACGTCCATCTTAACAGTTTCTTTTTGTTCTTTTATAGCGTGTAAACTGCTAAAATGGAGGTTTAGAAAAATACGGGCGATAAATGAAAACTCT perfect flower sample-m0036 8
..(((((((..((((((((((.(((((((((((((.(((((.(((.(((((((...((((......))))...).)))))).))).))))).))))))))))))).)))))))))).)))))))..
*************TATCGCCCATATTTTTCTAGA******************************************************************************************** perfect flower sample-m0036-5p 1
***********************************************************************************************TAGAAAAATACGGGCGATAAA********** perfect flower sample-m0036-3p 6
--------------ATCGCCCATATTTTTCTAGACG------------------------------------------------------------------------------------------ t5669869 1
----------------------TATTTTTCTAGACGTCCATCTTA--------------------------------------------------------------------------------- t5588646 1
-----------------------------------------------------------------------------------------------TAGAAAAATACGGGCGATAAA---------- t0361101 5
------------------------------------------------------------------------------------------------AGAAAAATACGGGCGATAAA---------- t5224623 1


pmu-miR6260
perfect flower sample-m0043 scaffold_1:40569695:40569796:+ 102(nt) -50.40(kcal/mol)
TTCTCACTTAAACTCCCATTCTCCTCACTCTGTCTGAAAAGTTAATTCAGAGCATGGGGTAACTTTTCCGATGGAGTGAGAGAATGGGAGGTCAAGTATTTT perfect flower sample-m0043 16
.....((((...(((((((((((.((((((((((.(((((((((.((((.....)))).))))))))).)))))))))))))))))))))...)))).....
************CTCCCATTCTCCTCACTCTGTC******************************************************************** perfect flower sample-m0043-5p 2
***********************************************************************TGGAGTGAGAGAATGGGAGGT********** perfect flower sample-m0043-3p 14
-----------ACTCCCATTCTCCTCACTCTGT--------------------------------------------------------------------- t3083062 1
------------CTCCCATTCTCCTCACTCTGTC-------------------------------------------------------------------- t2099142 1
----------------------------------------------------------------------ATGGAGTGAGAGAATGGGAGG----------- t0930964 2
----------------------------------------------------------------------ATGGAGTGAGAGAATGGGAGGTCA-------- t5490606 1
-----------------------------------------------------------------------TGGAGTGAGAGAATGGGAGGT---------- t0161777 11


pmu-miR6261
perfect flower sample-m0048 scaffold_1:46392103:46392176:+ 74(nt) -26.50(kcal/mol)
ACATAAGAGGTGCTTCTCCCCAGAATCACTTAAAATCACTAAAAGTGATTATATGGAGAAGCACATGGAATATG perfect flower sample-m0048 14
.((((....((((((((((....((((((((...........))))))))....))))))))))......))))
***********GCTTCTCCCCAGAATCACTTAA***************************************** perfect flower sample-m0048-5p 1
******************************************AAGTGATTATATGGAGAAGCAC********** perfect flower sample-m0048-3p 13
----------TGCTTCTCCCCAGAATCACT-------------------------------------------- t2014442 1
---------------------------------------TAAAAGTGATTATATGGAGAAGCA----------- t5665955 1
----------------------------------------AAAAGTGATTATATGGAGAAGCA----------- t4160506 1
-----------------------------------------AAAGTGATTATATGGAGAAGCACA--------- t5492673 1
------------------------------------------AAGTGATTATATGGAGAAGCAC---------- t0643516 3
------------------------------------------AAGTGATTATATGGAGAAGCACA--------- t1112104 2
------------------------------------------AAGTGATTATATGGAGAAGCACAT-------- t1181386 2
------------------------------------------AAGTGATTATATGGAGAAGCACATG------- t6136620 1
-------------------------------------------AGTGATTATATGGAGAAGCACA--------- t2594305 1
-------------------------------------------AGTGATTATATGGAGAAGCACATG------- t5054263 1


pmu-miR6262
perfect  flower sample-m0070 scaffold_1:23904565:23904750:- 186(nt) -67.00(kcal/mol)
CACAATAATGTCTTTAGAAAGTTAGAATTGTGATAATTTTGTTGAGCATACATAACCTGCCGTTATTTTACTTTATTTCCTAAACATTTCGGACCAAGGTACAAGTATTCATCATGCAAACAAAACAGAATTGCAGCTCAACAAAATAATCACAATTCTAACTTTCTAAAGACATTCTCGTTTGAA perfect flower sample-m0070 6
..(((.((((((((((((((((((((((((((((.((((((((((((.......((((.(((..((((((..........)))).))..)))....))))..............(((((...........))))))))))))))))).)))))))))))))))))))))))))))).....)))..
**********TCTTTAGAAAGTTAGAATTGT*********************************************************************************************************************************************************** perfect flower sample-m0070-5p 5
*********************************************************************************************************************************************************AATTCTAACTTTCTAAAGACA************ perfect flower sample-m0070-3p 1
----------TCTTTAGAAAGTTAGAATTGT----------------------------------------------------------------------------------------------------------------------------------------------------------- t0331313 5
--------------------------------------------------------------------------------------------------------------------------------------------------------CAATTCTAACTTTCTAAAGAC------------- t5178579 1


pmu-miR6263
perfect flower sample-m0101 scaffold_2:16774627:16774733:+ 107(nt) -24.90(kcal/mol)
TGGGATTGCTTATTCTATACTTACACTCCCTTTTTTGTTATAGTAAAAAGTATTTTTAAAAAATAAAATAGAGCTTAAGTGGACAAAAGGGGAGTGGAGAAATCAAC perfect flower sample-m0101 11
((((((.....))))))..(((.((((((((((((.(((....(((....((((((........))))))....)))....))))))))))))))))))........
***********************CACTCCCTTTTTTGTTATAGTAA************************************************************* perfect flower sample-m0101-5p 1
****************************************************************************AAGTGGACAAAAGGGGAGTGG********** perfect flower sample-m0101-3p 10
--------------------TTACACTCCCTTTTTTGTTATAGT--------------------------------------------------------------- t5213780 1
----------------------------------------------------------------------------AAGTGGACAAAAGGGGAGTGG---------- t0163558 10

imperfect flower sample-m0124 scaffold_2:16774627:16774733:+ 107(nt) -24.90(kcal/mol)
TGGGATTGCTTATTCTATACTTACACTCCCTTTTTTGTTATAGTAAAAAGTATTTTTAAAAAATAAAATAGAGCTTAAGTGGACAAAAGGGGAGTGGAGAAATCAAC imperfect flower sample-m0124 7
((((((.....))))))..(((.((((((((((((.(((....(((....((((((........))))))....)))....))))))))))))))))))........
***********************CACTCCCTTTTTTGTTATAGTAA************************************************************* imperfect flower sample-m0124-5p 1
****************************************************************************AAGTGGACAAAAGGGGAGTGG********** imperfect flower sample-m0124-3p 6
----------------------ACACTCCCTTTTTTGTTAT------------------------------------------------------------------ t2397257 1
---------------------------------------------------------------------------TAAGTGGACAAAAGGGGAGTG----------- t5147848 1
----------------------------------------------------------------------------AAGTGGACAAAAGGGGAG------------- t4458562 1
----------------------------------------------------------------------------AAGTGGACAAAAGGGGAGTGG---------- t0406597 4


pmu-miR6264
perfect flower sample-m0128 scaffold_2:10473541:10473644:- 104(nt) -56.02(kcal/mol)
TTCTCAACACTTGACATGTGTCCATATGCATAACCATAGTTAACTTCTACTTTGTATTTATGGAACCATGGTTATGCCTATGGACACGTGTCAAGTGTTGATAA perfect flower sample-m0128 8
...(((((((((((((((((((((((.((((((((((.(((......(((...))).......))).)))))))))).)))))))))))))))))))))))...
************GACATGTGTCCATATGCATAA*********************************************************************** perfect flower sample-m0128-5p 1
*************************************************************************ATGCCTATGGACACGTGTCAA********** perfect flower sample-m0128-3p 6
----------TTGACATGTGTCCATATGCATAAC---------------------------------------------------------------------- t2594035 1
--------------------------------------------------TTTGTATTTATGGAACCATGGTTA------------------------------ t2487586 1
-----------------------------------------------------------------------TTATGCCTATGGACACGTGTCAAG--------- t1920892 1
-------------------------------------------------------------------------ATGCCTATGGACACGTGTCAA---------- t0396673 5


pmu-miR6265
perfect flower sample-m0155 scaffold_3:13798983:13799084:+ 102(nt) -36.77(kcal/mol)
CAATTGGTCCTTGAACTTTGACCCGATTCGCATTTTGGTCTCTCAATTTTCAAAATCGTTCACGTCAAAATGCAAATCGGGTCAAAATTCAAATACCATTAA perfect flower sample-m0155 17
....((((..(((((.((((((((((((.(((((((((..........................))))))))).)))))))))))).)))))..))))....
**********TTGAACTTTGACCCGATTCGCAT********************************************************************* perfect flower sample-m0155-5p 15
***********************************************************************GCAAATCGGGTCAAAATTCAAAT******** perfect flower sample-m0155-3p 1
----------TTGAACTTTGACCCGATTCGCAT--------------------------------------------------------------------- t0268003 7
----------TTGAACTTTGACCCGATTCGCATT-------------------------------------------------------------------- t0599740 3
-----------TGAACTTTGACCCGATTCGCAT--------------------------------------------------------------------- t5353550 1
-----------TGAACTTTGACCCGATTCGCATT-------------------------------------------------------------------- t0663907 3
-----------TGAACTTTGACCCGATTCGCATTT------------------------------------------------------------------- t5868316 1
-----------------TTGACCCGATTCGCATTTTGGTC-------------------------------------------------------------- t3744548 1
--------------------------------------------------------------------AATGCAAATCGGGTCAAAATTCAA---------- t5413998 1


pmu-miR6266a
perfect flower sample-m0194 scaffold_4:6953607:6953883:+ 277(nt) -69.81(kcal/mol)
TTTTTTTTGTTAAATGCAGGGGCAAAATGATATTTTTATGTTAAAAACAAAAAAAAAATGAATAAAAAATCATATCTTTAAAATAACAATGAAAGAAAATCAAATAAAAAACCAACCCAAAAAAAAAAAGATAAATTAAGTTTGGGGGAGTAGAAATCGGGATAGAAGGGGAGAGTGAGAGTTTAATTTTAATTTTTTAATTTTTTAATTTTTTATGCATATTTTAATCTATTTTGATACAAAAATACAATTTTGCCCCTGCATTTAACAGAAAAGT perfect flower sample-m0194 160
.(((((((((((((((((((((((((((..(((((((.((((((((...........((((........))))....((((((((...((((((((...............((..((((((...................)))))).((.......)).)).(((((((..(((((.........)))))..))))))).........))))))))...))))))))....)))))))).)))))))..))))))))))))))))))))))))))).
**********TAAATGCAGGGGCAAAATGAT****************************************************************************************************************************************************************************************************************************************************** perfect flower sample-m0194-5p 149
********************************************************************************************************************************************************************************************************************************************************AATTTTGCCCCTGCATTTAAC******** perfect flower sample-m0194-3p 4
------TTGTTAAATGCAGGGGCAAAATGA------------------------------------------------------------------------------------------------------------------------------------------------------------------------------------------------------------------------------------------------------- t5524757 1
-------TGTTAAATGCAGGGGCAAAAT--------------------------------------------------------------------------------------------------------------------------------------------------------------------------------------------------------------------------------------------------------- t0112754 15
-------TGTTAAATGCAGGGGCAAAATG-------------------------------------------------------------------------------------------------------------------------------------------------------------------------------------------------------------------------------------------------------- t0945169 2
-------TGTTAAATGCAGGGGCAAAATGAT------------------------------------------------------------------------------------------------------------------------------------------------------------------------------------------------------------------------------------------------------ t0113320 15
--------GTTAAATGCAGGGGCAAAATG-------------------------------------------------------------------------------------------------------------------------------------------------------------------------------------------------------------------------------------------------------- t0445313 4
--------GTTAAATGCAGGGGCAAAATGAT------------------------------------------------------------------------------------------------------------------------------------------------------------------------------------------------------------------------------------------------------ t1391253 2
---------TTAAATGCAGGGGCAAAATG-------------------------------------------------------------------------------------------------------------------------------------------------------------------------------------------------------------------------------------------------------- t0228764 8
---------TTAAATGCAGGGGCAAAATGA------------------------------------------------------------------------------------------------------------------------------------------------------------------------------------------------------------------------------------------------------- t1164649 2
---------TTAAATGCAGGGGCAAAATGAT------------------------------------------------------------------------------------------------------------------------------------------------------------------------------------------------------------------------------------------------------ t0665040 3
---------TTAAATGCAGGGGCAAAATGATAT---------------------------------------------------------------------------------------------------------------------------------------------------------------------------------------------------------------------------------------------------- t1093447 2
----------TAAATGCAGGGGCAAAATGA------------------------------------------------------------------------------------------------------------------------------------------------------------------------------------------------------------------------------------------------------- t0298433 6
----------TAAATGCAGGGGCAAAATGAT------------------------------------------------------------------------------------------------------------------------------------------------------------------------------------------------------------------------------------------------------ t0019175 80
----------TAAATGCAGGGGCAAAATGATA----------------------------------------------------------------------------------------------------------------------------------------------------------------------------------------------------------------------------------------------------- t0669921 3
----------TAAATGCAGGGGCAAAATGATATT--------------------------------------------------------------------------------------------------------------------------------------------------------------------------------------------------------------------------------------------------- t0282368 6
-----------AAATGCAGGGGCAAAATGATAT---------------------------------------------------------------------------------------------------------------------------------------------------------------------------------------------------------------------------------------------------- t3429477 1
----------------CAGGGGCAAAATGATATTTTT------------------------------------------------------------------------------------------------------------------------------------------------------------------------------------------------------------------------------------------------ t2073107 1
-----------------AGGGGCAAAATGATATTTTTATG--------------------------------------------------------------------------------------------------------------------------------------------------------------------------------------------------------------------------------------------- t1653478 1
------------------------------------------------------------------------------------------------------------------------------------------------------TAGAAATCGGGATAGAAGGGGAGA------------------------------------------------------------------------------------------------------- t5389330 1
-------------------------------------------------------------------------------------------------------------------------------------------------------AGAAATCGGGATAGAAGGGGAGA------------------------------------------------------------------------------------------------------- t4210542 1
-------------------------------------------------------------------------------------------------------------------------------------------------------AGAAATCGGGATAGAAGGGGAGAG------------------------------------------------------------------------------------------------------ t2539848 1
-----------------------------------------------------------------------------------------------------------------------------------------------------------------------------------------------------------------------------------------------------------TTTGCCCCTGCATTTAACAGAAA--- t0665884 3
-----------------------------------------------------------------------------------------------------------------------------------------------------------------------------------------------------------------------------------------------------------TTTGCCCCTGCATTTAACAGAAAA-- t4738004 1
----------------------------------------------------------------------------------------------------------------------------------------------------------------------------------------------------------------------------------------------------------------CCCTGCATTTAACAGAAAA-- t4405062 1


pmu-miR6266b
imperfect flower sample-m0215 scaffold_4:8221370:8221603:+ 234(nt) -60.63(kcal/mol)
CTTTTTCTATTAAATGCAGGGGCAAAATGATATTTTTATATTAAAATAAAAAAAATGAATAAAAAATTATATCTTTAAAATAACAATAAAAGAAAATCAAATAAATAAATAAATAAATAAAAAAGTTTTGGGGAGTAAAAATTGGGATAGAGAGTTTAATTTTAATTTTTTATTCATATTTTTATAAATTTTGACACAAAAATACCATTTTGCCCTTGCATTTAACAGAAAAGT imperfect flower sample-m0215 115
.(((((((.((((((((((((((((((((.(((((((.(.(((((((.(((((.(((((((((((((((..((((((((((...........................................))))))))))....((((((((........))))))))))))))))))))))).)))))....))))))).).))))))).)))))))))))))))))))).))))))).
**********TAAATGCAGGGGCAAAATGAT*********************************************************************************************************************************************************************************************************** imperfect flower sample-m0215-5p 109
*************************************************************************************************************************************************************************************************************CATTTTGCCCTTGCATTTAAC******** imperfect flower sample-m0215-3p 2
----TTCTATTAAATGCAGGGGCAAAAT-------------------------------------------------------------------------------------------------------------------------------------------------------------------------------------------------------------- t2192407 1
-------TATTAAATGCAGGGGCAAAAT-------------------------------------------------------------------------------------------------------------------------------------------------------------------------------------------------------------- t4665271 1
---------TTAAATGCAGGGGCAAAATG------------------------------------------------------------------------------------------------------------------------------------------------------------------------------------------------------------- t0733693 3
---------TTAAATGCAGGGGCAAAATGA------------------------------------------------------------------------------------------------------------------------------------------------------------------------------------------------------------ t0198119 9
---------TTAAATGCAGGGGCAAAATGAT----------------------------------------------------------------------------------------------------------------------------------------------------------------------------------------------------------- t1118900 2
---------TTAAATGCAGGGGCAAAATGATAT--------------------------------------------------------------------------------------------------------------------------------------------------------------------------------------------------------- t0451805 4
----------TAAATGCAGGGGCAAAATGA------------------------------------------------------------------------------------------------------------------------------------------------------------------------------------------------------------ t3737849 1
----------TAAATGCAGGGGCAAAATGAT----------------------------------------------------------------------------------------------------------------------------------------------------------------------------------------------------------- t0023051 78
----------TAAATGCAGGGGCAAAATGATA---------------------------------------------------------------------------------------------------------------------------------------------------------------------------------------------------------- t1132311 2
----------TAAATGCAGGGGCAAAATGATAT--------------------------------------------------------------------------------------------------------------------------------------------------------------------------------------------------------- t0845978 2
----------TAAATGCAGGGGCAAAATGATATT-------------------------------------------------------------------------------------------------------------------------------------------------------------------------------------------------------- t0426869 4
-----------AAATGCAGGGGCAAAATGAT----------------------------------------------------------------------------------------------------------------------------------------------------------------------------------------------------------- t5527063 1
------------AATGCAGGGGCAAAATGATAT--------------------------------------------------------------------------------------------------------------------------------------------------------------------------------------------------------- t4875672 1
-------------ATGCAGGGGCAAAATGATATTTT------------------------------------------------------------------------------------------------------------------------------------------------------------------------------------------------------ t2075794 1
--------------TGCAGGGGCAAAATGATATTT------------------------------------------------------------------------------------------------------------------------------------------------------------------------------------------------------- t3187099 1
----------------CAGGGGCAAAATGATATTTTT----------------------------------------------------------------------------------------------------------------------------------------------------------------------------------------------------- t1978505 1
-----------------AGGGGCAAAATGATATTTTTATAT------------------------------------------------------------------------------------------------------------------------------------------------------------------------------------------------- t3130073 1
----------------------------------------------------------------------------------------------------------------------------------------------------------------------------------------------------------TACCATTTTGCCCTTGCATTTAAC-------- t5636763 1
----------------------------------------------------------------------------------------------------------------------------------------------------------------------------------------------------------------TTTGCCCTTGCATTTAACAGAAAA-- t4662846 1


pmu-miR6266c
imperfect flower sample-m0362 scaffold_7:12665062:12665327:- 266(nt) -59.43(kcal/mol)
CTTTTTCTATTAAATGCAGGGGCAAAATGATATTTTTATATTAAAACTAAAAAAATGAATAAAAAAATCATACCTTTAAAATAACAATAAAAGAAAATCAAATTAAAAAAACAATAATAAAGTTTTTGGGGAGTAGAAATCGAGATAGAAGGGGGAGAGAGAGTTTAATTTTAATTTTTTAGTTTTTTAATTTTTAATTTTTTAATTCATATTTTAATCAATTTAATATAAAAATACCATTTTGCCCTTGCATTTAACAAAATTGA imperfect flower sample-m0362 111
.........((((((((((((((((((((.(((((((((((((((....((((.((((((.((((((.....(((..(((((.......................................)))))..)))..(((((((..((((((((((..((((..........))))..)))))))...)))..))))))).)))))).)))))).))))......))))))))))))))).)))))))))))))))))))).........
**********TAAATGCAGGGGCAAAATGAT******************************************************************************************************************************************************************************************************************************************* imperfect flower sample-m0362-5p 106
*********************************************************************************************************************************************************************************************************************************************CATTTTGCCCTTGCATTTAAC******** imperfect flower sample-m0362-3p 1
----TTCTATTAAATGCAGGGGCAAAAT---------------------------------------------------------------------------------------------------------------------------------------------------------------------------------------------------------------------------------------------- t2192407 1
-------TATTAAATGCAGGGGCAAAAT---------------------------------------------------------------------------------------------------------------------------------------------------------------------------------------------------------------------------------------------- t4665271 1
---------TTAAATGCAGGGGCAAAATGA-------------------------------------------------------------------------------------------------------------------------------------------------------------------------------------------------------------------------------------------- t0198119 9
---------TTAAATGCAGGGGCAAAATGAT------------------------------------------------------------------------------------------------------------------------------------------------------------------------------------------------------------------------------------------- t1118900 2
---------TTAAATGCAGGGGCAAAATGATAT----------------------------------------------------------------------------------------------------------------------------------------------------------------------------------------------------------------------------------------- t0451805 4
----------TAAATGCAGGGGCAAAATGA-------------------------------------------------------------------------------------------------------------------------------------------------------------------------------------------------------------------------------------------- t3737849 1
----------TAAATGCAGGGGCAAAATGAT------------------------------------------------------------------------------------------------------------------------------------------------------------------------------------------------------------------------------------------- t0023051 78
----------TAAATGCAGGGGCAAAATGATA------------------------------------------------------------------------------------------------------------------------------------------------------------------------------------------------------------------------------------------ t1132311 2
----------TAAATGCAGGGGCAAAATGATAT----------------------------------------------------------------------------------------------------------------------------------------------------------------------------------------------------------------------------------------- t0845978 2
----------TAAATGCAGGGGCAAAATGATATT---------------------------------------------------------------------------------------------------------------------------------------------------------------------------------------------------------------------------------------- t0426869 4
-----------AAATGCAGGGGCAAAATGAT------------------------------------------------------------------------------------------------------------------------------------------------------------------------------------------------------------------------------------------- t5527063 1
------------AATGCAGGGGCAAAATGATAT----------------------------------------------------------------------------------------------------------------------------------------------------------------------------------------------------------------------------------------- t4875672 1
-------------ATGCAGGGGCAAAATGATATTTT-------------------------------------------------------------------------------------------------------------------------------------------------------------------------------------------------------------------------------------- t2075794 1
--------------TGCAGGGGCAAAATGATATTT--------------------------------------------------------------------------------------------------------------------------------------------------------------------------------------------------------------------------------------- t3187099 1
----------------CAGGGGCAAAATGATATTTTT------------------------------------------------------------------------------------------------------------------------------------------------------------------------------------------------------------------------------------- t1978505 1
-----------------AGGGGCAAAATGATATTTTTATAT--------------------------------------------------------------------------------------------------------------------------------------------------------------------------------------------------------------------------------- t3130073 1
------------------------------------------------------------------------------------------------------------------------------------------------------------------------------------------------------------------------------------------TACCATTTTGCCCTTGCATTTAAC-------- t5636763 1


pmu-miR6267a
perfect flower sample-m0196 scaffold_4:9720663:9720766:+ 104(nt) -69.60(kcal/mol)
ATTTTTCATACCATAATTGTACCATCTCTCTAATAGAGGTGGGCCCCGTTGTATTGATGGGCTCCACCTTTATTAGAGAGGTGGTACAATTGTGATATGAAAAA perfect flower sample-m0196 46
.(((((((((.(((((((((((((((((((((((((((((((..((((((.....))))))..))))))))))))))))))))))))))))))).)))))))))
*************TAATTGTACCATCTCTCTAAT********************************************************************** perfect flower sample-m0196-5p 1
*************************************************************************TAGAGAGGTGGTACAATTGTG********** perfect flower sample-m0196-3p 45
---------------ATTGTACCATCTCTCTAATAGAGG----------------------------------------------------------------- t3786459 1
----------------------------------------------------------------------TATTAGAGAGGTGGTACAATT------------- t1226283 2
-----------------------------------------------------------------------ATTAGAGAGGTGGTACAATTG------------ t1186150 2
-----------------------------------------------------------------------ATTAGAGAGGTGGTACAATTGTG---------- t5598664 1
------------------------------------------------------------------------TTAGAGAGGTGGTACAATTGT----------- t0276107 6
-------------------------------------------------------------------------TAGAGAGGTGGTACAATTGTG---------- t0066204 25
-------------------------------------------------------------------------TAGAGAGGTGGTACAATTGTGAT-------- t0737449 3
--------------------------------------------------------------------------AGAGAGGTGGTACAATTGTGATA------- t2506710 1
--------------------------------------------------------------------------AGAGAGGTGGTACAATTGTGATAT------ t0386945 5


pmu-miR6267b
perfect flower sample-m0228 scaffold_4:13686619:13686731:- 113(nt) -35.90(kcal/mol)
GGAATGCTAGAGAGACCACATTATTGTACCACCTCTCTAATAGAGGTAGGGCTGCTCACCAATACAAGTAGGTCCAAACTCCATTAGAGAGGCGGTAAACAATATAGTACAAT perfect flower sample-m0228 6
....(((((............(((((((((.((((((((((.(((...((((((((..........)))).))))...))).)))))))))).)))..)))))))))))....
************************TGTACCACCTCTCTAATAG********************************************************************** perfect flower sample-m0228-5p 1
**********************************************************************************ATTAGAGAGGCGGTAAACAAT********** perfect flower sample-m0228-3p 5
----------------------ATTGTACCACCTCTCTAATAGAGG------------------------------------------------------------------- t3746214 1
----------------------------------------------------------------------------------ATTAGAGAGGCGGTAAACAAT---------- t0381522 5


pmu-miR6268
perfect flower sample-m0204 scaffold_4:16645739:16645874:+ 136(nt) -77.70(kcal/mol)
GAGTCTTGCATGAGGAGATGGAGAGTAGATATGAGCCAAGGATGACTTGCCAAAGCATATGGCCTTTCCACTTGTTTATCTTCTGGCAAGCTGTCCTTGGTTCACGTTTGCTCTCTTTTCTCTCATGTGAGATTCA perfect flower sample-m0204 187
((((((..((((((..((.((((((((((..((((((((((((..((((((((((((..(((.....)))..)))))......)))))))..))))))))))))..)))))))))).))..))))))..)))))).
**********TGAGGAGATGGAGAGTAGATA********************************************************************************************************* perfect flower sample-m0204-5p 178
**********************************************************************************************************TTTGCTCTCTTTTCTCTCATG********* perfect flower sample-m0204-3p 2
----------TGAGGAGATGGAGAGTAGATA--------------------------------------------------------------------------------------------------------- t0008335 173
----------TGAGGAGATGGAGAGTAGATAT-------------------------------------------------------------------------------------------------------- t0431257 4
----------TGAGGAGATGGAGAGTAGATATG------------------------------------------------------------------------------------------------------- t5802247 1
-----------------------AGTAGATATGAGCCAAGGATG-------------------------------------------------------------------------------------------- t5067154 1
---------------------------------------------------------------------------------TCTGGCAAGCTGTCCTTGGTTCA-------------------------------- t6285767 1
-----------------------------------------------------------------------------------TGGCAAGCTGTCCTTGGTTCA-------------------------------- t5111395 1
-------------------------------------------------------------------------------------GCAAGCTGTCCTTGGTTCACG------------------------------ t0456086 4
----------------------------------------------------------------------------------------------------------TTTGCTCTCTTTTCTCTCATG--------- t1276534 2


pmu-miR6269
perfect flower sample-m0207 scaffold_4:20136895:20136989:+ 95(nt) -36.70(kcal/mol)
CTTCATATCTTATGTGAATAGTGATTGCCATGGCAACGGGTGAAAACACGCATTACTTTTTGCGAGGGCAGCCACTATTCACATAAAAGTAGCTG perfect flower sample-m0207 23
.........((((((((((((((..((((.(.((((..(((((.........)))))..)))).).))))..)))))))))))))).........
************TGTGAATAGTGATTGCCATGG************************************************************** perfect flower sample-m0207-5p 18
****************************************************************AGGGCAGCCACTATTCACATA********** perfect flower sample-m0207-3p 5
-----------ATGTGAATAGTGATTGCCAT---------------------------------------------------------------- t5375072 1
-----------ATGTGAATAGTGATTGCCATGGCA------------------------------------------------------------ t0108487 15
------------TGTGAATAGTGATTGCCAT---------------------------------------------------------------- t6062552 1
---------------GAATAGTGATTGCCATGGCA------------------------------------------------------------ t2265028 1
----------------------------------------------------------------AGGGCAGCCACTATTCACATA---------- t0604623 3
----------------------------------------------------------------AGGGCAGCCACTATTCACATAAA-------- t0873483 2


pmu-miR6270
perfect flower sample-m0216 scaffold_4:30105651:30106027:+ 377(nt) -117.70(kcal/mol)
TCTGAGGTCAAATTGGAAAAAGAAATTCCAATACCTGAATCAATGAACATCTAGAAAACCCCAACTATCCCTGCTACAAAATTCCTAGCTGTGAGGTTGGTACCACTGGATTTTCAAGTACATGTCTTCAGTGAATTGGGTTTCTGCAAGAACAAGAAAATCCATTTATGGGTCACAACCATTGAGTAGCTAGAGGCCTATAAAATCAACATCTGATATTGGTACGAATAAGCTACGTCGGTGCGTGCATTTAATATCTAGTGGGTCAAGGTCATACATGATTTAGAGAAAACATCATTAGAGAATACATATTTGGAAACTCTGGATGCTCACCGATTCTGGTATTGGAATTTCATTTTCTGATTTGAATCCAGATG perfect flower sample-m0216 139
((((.((((((((..(((((.((((((((((((((.(((((..(((.((((((((.....((((((.((.(.((((.........)))).).))))))))..(((((((((.((.((((((.(((..((.((((((.((((((((.........)).)))))))))))).))..)))..((((((((((((....(((......((((.....))))...))).......)))))).)))))).)))).)).)).))))))))).((.((((((....)))))).)).................................)))))))).)))..))))).)))))))))))))).)))))..))))).)))))))..
********************AGAAATTCCAATACCTGAATC************************************************************************************************************************************************************************************************************************************************************************************************************************************************ perfect flower sample-m0216-5p 13
************************************************************************************************************************************************************************************************************************************************************************************************************************************************TTCTGGTATTGGAATTTCATT******************** perfect flower sample-m0216-3p 125
--------------------AGAAATTCCAATACCTGAATC------------------------------------------------------------------------------------------------------------------------------------------------------------------------------------------------------------------------------------------------------------------------------------------------------------------------------------------------ t0126930 13
---------------------------------------------------------------------------------------------------------------------------------------------TTCTGCAAGAACAAGAAAATCCAT-------------------------------------------------------------------------------------------------------------------------------------------------------------------------------------------------------------------- t4062505 1
------------------------------------------------------------------------------------------------------------------------------------------------------------------------------------------------------------------------------------------------------------------------------------------------------------------------------------------------TTCTGGTATTGGAATTTCAT--------------------- t0183547 9
------------------------------------------------------------------------------------------------------------------------------------------------------------------------------------------------------------------------------------------------------------------------------------------------------------------------------------------------TTCTGGTATTGGAATTTCATT-------------------- t0018682 82
------------------------------------------------------------------------------------------------------------------------------------------------------------------------------------------------------------------------------------------------------------------------------------------------------------------------------------------------TTCTGGTATTGGAATTTCATTT------------------- t0158468 11
------------------------------------------------------------------------------------------------------------------------------------------------------------------------------------------------------------------------------------------------------------------------------------------------------------------------------------------------TTCTGGTATTGGAATTTCATTTT------------------ t1167763 2
-------------------------------------------------------------------------------------------------------------------------------------------------------------------------------------------------------------------------------------------------------------------------------------------------------------------------------------------------TCTGGTATTGGAATTTCATT-------------------- t0624131 3
-------------------------------------------------------------------------------------------------------------------------------------------------------------------------------------------------------------------------------------------------------------------------------------------------------------------------------------------------TCTGGTATTGGAATTTCATTT------------------- t0109786 15
-------------------------------------------------------------------------------------------------------------------------------------------------------------------------------------------------------------------------------------------------------------------------------------------------------------------------------------------------TCTGGTATTGGAATTTCATTTT------------------ t0993425 2
--------------------------------------------------------------------------------------------------------------------------------------------------------------------------------------------------------------------------------------------------------------------------------------------------------------------------------------------------CTGGTATTGGAATTTCATT-------------------- t4813923 1

imperfect flower sample-m0233 scaffold_4:30105651:30106027:+ 377(nt) -117.70(kcal/mol)
TCTGAGGTCAAATTGGAAAAAGAAATTCCAATACCTGAATCAATGAACATCTAGAAAACCCCAACTATCCCTGCTACAAAATTCCTAGCTGTGAGGTTGGTACCACTGGATTTTCAAGTACATGTCTTCAGTGAATTGGGTTTCTGCAAGAACAAGAAAATCCATTTATGGGTCACAACCATTGAGTAGCTAGAGGCCTATAAAATCAACATCTGATATTGGTACGAATAAGCTACGTCGGTGCGTGCATTTAATATCTAGTGGGTCAAGGTCATACATGATTTAGAGAAAACATCATTAGAGAATACATATTTGGAAACTCTGGATGCTCACCGATTCTGGTATTGGAATTTCATTTTCTGATTTGAATCCAGATG imperfect flower sample-m0233 149
((((.((((((((..(((((.((((((((((((((.(((((..(((.((((((((.....((((((.((.(.((((.........)))).).))))))))..(((((((((.((.((((((.(((..((.((((((.((((((((.........)).)))))))))))).))..)))..((((((((((((....(((......((((.....))))...))).......)))))).)))))).)))).)).)).))))))))).((.((((((....)))))).)).................................)))))))).)))..))))).)))))))))))))).)))))..))))).)))))))..
********************AGAAATTCCAATACCTGAATC************************************************************************************************************************************************************************************************************************************************************************************************************************************************ imperfect flower sample-m0233-5p 13
************************************************************************************************************************************************************************************************************************************************************************************************************************************************TTCTGGTATTGGAATTTCATT******************** imperfect flower sample-m0233-3p 134
--------------------AGAAATTCCAATACCTGAATC------------------------------------------------------------------------------------------------------------------------------------------------------------------------------------------------------------------------------------------------------------------------------------------------------------------------------------------------ t0133565 13
------------------------------------------------------------------------------------------------------------------------------------------------------------------------------------------------------------------------------------------------------------------------------------------------------------------------------------------------TTCTGGTATTGGAATTTCA---------------------- t1994756 1
------------------------------------------------------------------------------------------------------------------------------------------------------------------------------------------------------------------------------------------------------------------------------------------------------------------------------------------------TTCTGGTATTGGAATTTCAT--------------------- t0059099 30
------------------------------------------------------------------------------------------------------------------------------------------------------------------------------------------------------------------------------------------------------------------------------------------------------------------------------------------------TTCTGGTATTGGAATTTCATT-------------------- t0023048 78
------------------------------------------------------------------------------------------------------------------------------------------------------------------------------------------------------------------------------------------------------------------------------------------------------------------------------------------------TTCTGGTATTGGAATTTCATTT------------------- t0378854 5
------------------------------------------------------------------------------------------------------------------------------------------------------------------------------------------------------------------------------------------------------------------------------------------------------------------------------------------------TTCTGGTATTGGAATTTCATTTT------------------ t1120503 2
-------------------------------------------------------------------------------------------------------------------------------------------------------------------------------------------------------------------------------------------------------------------------------------------------------------------------------------------------TCTGGTATTGGAATTTCAT--------------------- t1342049 2
-------------------------------------------------------------------------------------------------------------------------------------------------------------------------------------------------------------------------------------------------------------------------------------------------------------------------------------------------TCTGGTATTGGAATTTCATT-------------------- t1006346 2
-------------------------------------------------------------------------------------------------------------------------------------------------------------------------------------------------------------------------------------------------------------------------------------------------------------------------------------------------TCTGGTATTGGAATTTCATTT------------------- t0124847 14
------------------------------------------------------------------------------------------------------------------------------------------------------------------------------------------------------------------------------------------------------------------------------------------------------------------------------------------------------TATTGGAATTTCATTTTCTGAT------------- t5938419 1
-------------------------------------------------------------------------------------------------------------------------------------------------------------------------------------------------------------------------------------------------------------------------------------------------------------------------------------------------------------ATTTCATTTTCTGATTTGAATCCA---- t4637717 1


pmu-miR6271
perfect flower sample-m0223 scaffold_4:8916468:8916590:- 123(nt) -34.30(kcal/mol)
CGTACAAATGCTCGATATCTGCTTCAGTCTTCGGATGATGTTGTCTCATTTCTGACGGAGCTGGCTGGTGCCTCTTCGGCAAGTTCTTAATCTCAAGATTGAGAGATATAATGCTCTCAAGTT perfect flower sample-m0223 13
.........((...((((((.((.(((((((.((((......(((........))).(((((.(((((.......))))).)))))...)))).)))))))))))))))...)).........
************CGATATCTGCTTCAGTCTTCGGA**************************************************************************************** perfect flower sample-m0223-5p 1
********************************************************************************************TCAAGATTGAGAGATATAATG********** perfect flower sample-m0223-3p 12
------------CGATATCTGCTTCAGTCTT-------------------------------------------------------------------------------------------- t4031965 1
--------------------------------------------------------------------------------------------TCAAGATTGAGAGATATAAT----------- t4396879 1
--------------------------------------------------------------------------------------------TCAAGATTGAGAGATATAATG---------- t0168455 10
---------------------------------------------------------------------------------------------CAAGATTGAGAGATATAATGC--------- t3135889 1

imperfect flower sample-m0239 scaffold_4:8916468:8916590:- 123(nt) -34.30(kcal/mol)
CGTACAAATGCTCGATATCTGCTTCAGTCTTCGGATGATGTTGTCTCATTTCTGACGGAGCTGGCTGGTGCCTCTTCGGCAAGTTCTTAATCTCAAGATTGAGAGATATAATGCTCTCAAGTT imperfect flower sample-m0239 15
.........((...((((((.((.(((((((.((((......(((........))).(((((.(((((.......))))).)))))...)))).)))))))))))))))...)).........
************CGATATCTGCTTCAGTCTTCGGA**************************************************************************************** imperfect flower sample-m0239-5p 2
********************************************************************************************TCAAGATTGAGAGATATAATG********** imperfect flower sample-m0239-3p 12
-----AAATGCTCGATATCTGCTTCAG------------------------------------------------------------------------------------------------ t4716115 1
-----------TCGATATCTGCTTCAGTCTTC------------------------------------------------------------------------------------------- t2785416 1
------------CGATATCTGCTTCAGTCTTC------------------------------------------------------------------------------------------- t5385076 1
--------------------------------------------------------------------------------------------TCAAGATTGAGAGATATAAT----------- t4182111 1
--------------------------------------------------------------------------------------------TCAAGATTGAGAGATATAATG---------- t0174856 10
---------------------------------------------------------------------------------------------CAAGATTGAGAGATATAATGC--------- t2987173 1


pmu-miR6272
perfect flower sample-m0236 scaffold_4:19289821:19289925:- 105(nt) -25.80(kcal/mol)
TACTCTATCATAGCTGTAAATGAGTGTTTTTTTGGTTGAATAGCTGTAAACAAATGTACGAAATGTCAATCAAACAAACCCAAATTTTAGTATATGATGAAGTAG perfect flower sample-m0236 7
((((.(((((((((((.((((..(.((((.(((((((((.....((((........)))).....))))))))).)))).)..)))))))).))))))).)))).
**********TAGCTGTAAATGAGTGTTTTT************************************************************************** perfect flower sample-m0236-5p 5
***************************************************************************AAACCCAAATTTTAGTATATG********* perfect flower sample-m0236-3p 1
----------TAGCTGTAAATGAGTGTTTT--------------------------------------------------------------------------- t1883438 1
----------TAGCTGTAAATGAGTGTTTTT-------------------------------------------------------------------------- t0440746 4
--------------------------------------------------------TACGAAATGTCAATCAAACAA---------------------------- t2551941 1
---------------------------------------------------------------------------AAACCCAAATTTTAGTATATGA-------- t3363219 1


pmu-miR6273
perfect flower sample-m0246 scaffold_5:3421010:3421132:+ 123(nt) -42.20(kcal/mol)
CTGCAAACCAAAAAAAAAAAAAAAAAATCATCCAGCATTCCTTTTACAGCTATTTACTGATTCAGTAAGTAGTACCATAAGGAATGCAGCATGATTTTTTTTTTGCTTGTTGATTTGTTAAAT perfect flower sample-m0246 86
..(((((.(((......((((((((((((((.(.(((((((((.....(((((((((((...))))))))))).....))))))))).).)))))))))))))).....))).))))).....
********************AAAAAAATCATCCAGCATTCC********************************************************************************** perfect flower sample-m0246-5p 35
**********************************************************************************AATGCAGCATGATTTTTTTTT******************** perfect flower sample-m0246-3p 51
--------------------AAAAAAATCATCCAGCATTCC---------------------------------------------------------------------------------- t0050950 32
--------------------AAAAAAATCATCCAGCATTCCT--------------------------------------------------------------------------------- t1271125 2
---------------------AAAAAATCATCCAGCATTCC---------------------------------------------------------------------------------- t1631601 1
----------------------------------------------------------------------------------AATGCAGCATGATTTTTT----------------------- t5174258 1
----------------------------------------------------------------------------------AATGCAGCATGATTTTTTT---------------------- t3089451 1
----------------------------------------------------------------------------------AATGCAGCATGATTTTTTTT--------------------- t0328320 5
----------------------------------------------------------------------------------AATGCAGCATGATTTTTTTTT-------------------- t0042759 38
----------------------------------------------------------------------------------AATGCAGCATGATTTTTTTTTT------------------- t0324585 6

imperfect flower sample-m0263 scaffold_5:3421010:3421132:+ 123(nt) -42.20(kcal/mol)
CTGCAAACCAAAAAAAAAAAAAAAAAATCATCCAGCATTCCTTTTACAGCTATTTACTGATTCAGTAAGTAGTACCATAAGGAATGCAGCATGATTTTTTTTTTGCTTGTTGATTTGTTAAAT imperfect flower sample-m0263 58
..(((((.(((......((((((((((((((.(.(((((((((.....(((((((((((...))))))))))).....))))))))).).)))))))))))))).....))).))))).....
********************AAAAAAATCATCCAGCATTCC********************************************************************************** imperfect flower sample-m0263-5p 28
**********************************************************************************AATGCAGCATGATTTTTTTTT******************** imperfect flower sample-m0263-3p 30
--------------------AAAAAAATCATCCAGCATT------------------------------------------------------------------------------------ t1149802 2
--------------------AAAAAAATCATCCAGCATTCC---------------------------------------------------------------------------------- t0069277 26
----------------------------------------------------------------------------------AATGCAGCATGATTTTTTTT--------------------- t1632915 1
----------------------------------------------------------------------------------AATGCAGCATGATTTTTTTTT-------------------- t0072719 25
----------------------------------------------------------------------------------AATGCAGCATGATTTTTTTTTT------------------- t0523900 4


pmu-miR6274
perfect flower sample-m0264 scaffold_5:3414706:3414834:- 129(nt) -35.80(kcal/mol)
GAGATAGTATTATTTTGCTATCTTCGGGCAATAACACAATAATATGTAAAAAAATTATCTTATATGTCATTGCGTTATTGATCGAAAATAGCAAAAAGTTATATATTCCCGTTGCATGAGAATTTCTCT perfect flower sample-m0264 17
((((........(((((((((.((((..(((((((.((((.((((((((..........)))))))).)))).)))))))..)))).)))))))))........((((.(((...))).)))).)))).
**********TATTTTGCTATCTTCGGGCAATA************************************************************************************************ perfect flower sample-m0264-5p 15
*****************************************************************************TTGATCGAAAATAGCAAAAAGTT***************************** perfect flower sample-m0264-3p 2
--------ATTATTTTGCTATCTTCGGGCAATA------------------------------------------------------------------------------------------------ t4497833 1
----------TATTTTGCTATCTTCGGGCAATA------------------------------------------------------------------------------------------------ t0192695 9
----------TATTTTGCTATCTTCGGGCAATAA----------------------------------------------------------------------------------------------- t0628680 3
-----------ATTTTGCTATCTTCGGGCAATA------------------------------------------------------------------------------------------------ t3096296 1
------------TTTTGCTATCTTCGGGCAATA------------------------------------------------------------------------------------------------ t1903343 1
--------------------------------------------------------------------------TTATTGATCGAAAATAGCAAAAAG------------------------------- t4503480 1
---------------------------------------------------------------------------TATTGATCGAAAATAGCAAAAAGT------------------------------ t5642950 1


pmu-miR6275
perfect flower sample-m0271 scaffold_5:10005396:10005502:- 107(nt) -67.60(kcal/mol)
TCCAATGCTTTATGCTTCCTTTTGCTACTTCTACTGGAACTTGTTTGCCTTTATTACACCAGGCAGAAAAGCTCCAGTGGAAGTAGCAAGGGGAAGCTGGCATTGGT perfect flower sample-m0271 16
.((((((((....(((((((((((((((((((((((((.(((.(((((((..........))))))).))).))))))))))))))))))))))))).)))))))).
***************TTCCTTTTGCTACTTCTACTGG********************************************************************** perfect flower sample-m0271-5p 1
***************************************************************************AGTGGAAGTAGCAAGGGGAAGC********** perfect flower sample-m0271-3p 14
--------------CTTCCTTTTGCTACTTCTACT------------------------------------------------------------------------ t5415526 1
-----------------------------------------------------------------------CTCCAGTGGAAGTAGCAAGGGGAA------------ t2758644 1
------------------------------------------------------------------------TCCAGTGGAAGTAGCAAGGGG-------------- t1476913 2
-------------------------------------------------------------------------CCAGTGGAAGTAGCAAGGGGAAGC---------- t5572138 1
--------------------------------------------------------------------------CAGTGGAAGTAGCAAGGGGA------------- t1837030 1
--------------------------------------------------------------------------CAGTGGAAGTAGCAAGGGGAA------------ t1138897 2
---------------------------------------------------------------------------AGTGGAAGTAGCAAGGGGAA------------ t1353492 2
---------------------------------------------------------------------------AGTGGAAGTAGCAAGGGGAAG----------- t1394200 2
---------------------------------------------------------------------------AGTGGAAGTAGCAAGGGGAAGC---------- t0475913 4


pmu-miR6276
perfect flower sample-m0314 scaffold_6:8093383:8093491:- 109(nt) -21.70(kcal/mol)
TTGCAATTGAAAAGGCTCATACAAATATTCCTTGTAGTAAAAGAGATGTCCTCTATTCTTGGCTTCCAAATGGAATAATTGGATGTAGTCAATTTGAACATTGTTGCTA perfect flower sample-m0314 17
..(((((..((..(((((((.(((.((((((..........((((.....))))....((((...))))..)))))).))).))).))))..))..)......))))..
**********AAAGGCTCATACAAATATTCC****************************************************************************** perfect flower sample-m0314-5p 14
*************************************************************************AATAATTGGATGTAGTCAATTT************** perfect flower sample-m0314-3p 3
----------AAAGGCTCATACAAATATTCC------------------------------------------------------------------------------ t0214903 8
----------AAAGGCTCATACAAATATTCCT----------------------------------------------------------------------------- t0340133 5
-----------AAGGCTCATACAAATATTCCT----------------------------------------------------------------------------- t5806265 1
---------------------------------------------------------------------------TAATTGGATGTAGTCAATTTGA------------ t2506407 1
---------------------------------------------------------------------------TAATTGGATGTAGTCAATTTGAA----------- t0797687 2


pmu-miR6277
perfect flower sample-m0326 scaffold_6:28212589:28212684:- 96(nt) -47.16(kcal/mol)
TGTCTTTCTACCTCTCTCTTTCCACACAGATTTGTCCTTTGAGAATCAAACATGTGAAGGACGAATGTGTGTGGAAAGAGCGAGACGTAAAGGGAC perfect flower sample-m0326 766
.((((((.((((((.(((((((((((((.(((((((((((...............))))))))))).))))))))))))).)))..))).))))))
***********CTCTCTCTTTCCACACAGATT**************************************************************** perfect flower sample-m0326-5p 4
*****************************************************************TGTGTGTGGAAAGAGCGAGAC********** perfect flower sample-m0326-3p 742
-----------CTCTCTCTTTCCACACAGATT---------------------------------------------------------------- t1213965 2
------------TCTCTCTTTCCACACAGAT----------------------------------------------------------------- t3411281 1
------------TCTCTCTTTCCACACAGATT---------------------------------------------------------------- t1782652 1
---------------------------------------------------------------AATGTGTGTGGAAAGAGCGAGACG--------- t0758665 3
-----------------------------------------------------------------TGTGTGTGGAAAGAGCGAGA----------- t0268868 7
-----------------------------------------------------------------TGTGTGTGGAAAGAGCGAGAC---------- t0002435 508
-----------------------------------------------------------------TGTGTGTGGAAAGAGCGAGACG--------- t0132295 13
-----------------------------------------------------------------TGTGTGTGGAAAGAGCGAGACGT-------- t0114972 15
-----------------------------------------------------------------TGTGTGTGGAAAGAGCGAGACGTA------- t0273471 6
------------------------------------------------------------------GTGTGTGGAAAGAGCGAGACGTA------- t3122958 1
-------------------------------------------------------------------TGTGTGGAAAGAGCGAGACG--------- t0706102 3
-------------------------------------------------------------------TGTGTGGAAAGAGCGAGACGT-------- t0007915 181
-------------------------------------------------------------------TGTGTGGAAAGAGCGAGACGTA------- t1014849 2
--------------------------------------------------------------------GTGTGGAAAGAGCGAGACGT-------- t2852749 1
--------------------------------------------------------------------GTGTGGAAAGAGCGAGACGTA------- t1342304 2
---------------------------------------------------------------------TGTGGAAAGAGCGAGACGTA------- t1482178 2
----------------------------------------------------------------------GTGGAAAGAGCGAGACGT-------- t0442308 4
----------------------------------------------------------------------GTGGAAAGAGCGAGACGTA------- t0162617 11
-----------------------------------------------------------------------TGGAAAGAGCGAGACGTA------- t1419074 2
-----------------------------------------------------------------------TGGAAAGAGCGAGACGTAA------ t1564392 1

imperfect flower sample-m0332 scaffold_6:28212589:28212684:- 96(nt) -47.16(kcal/mol)
TGTCTTTCTACCTCTCTCTTTCCACACAGATTTGTCCTTTGAGAATCAAACATGTGAAGGACGAATGTGTGTGGAAAGAGCGAGACGTAAAGGGAC imperfect flower sample-m0332 948
.((((((.((((((.(((((((((((((.(((((((((((...............))))))))))).))))))))))))).)))..))).))))))
***********CTCTCTCTTTCCACACAGATT**************************************************************** imperfect flower sample-m0332-5p 1
*****************************************************************TGTGTGTGGAAAGAGCGAGAC********** imperfect flower sample-m0332-3p 919
------------TCTCTCTTTCCACACAGATT---------------------------------------------------------------- t1702061 1
---------------------------------------------------------------AATGTGTGTGGAAAGAGCGAGACG--------- t0269490 7
-----------------------------------------------------------------TGTGTGTGGAAAGAGCGAG------------ t0413392 4
-----------------------------------------------------------------TGTGTGTGGAAAGAGCGAGA----------- t0322066 6
-----------------------------------------------------------------TGTGTGTGGAAAGAGCGAGAC---------- t0002392 662
-----------------------------------------------------------------TGTGTGTGGAAAGAGCGAGACG--------- t0164403 11
-----------------------------------------------------------------TGTGTGTGGAAAGAGCGAGACGT-------- t0507361 4
-----------------------------------------------------------------TGTGTGTGGAAAGAGCGAGACGTA------- t0210108 8
------------------------------------------------------------------GTGTGTGGAAAGAGCGAGACG--------- t0514090 4
------------------------------------------------------------------GTGTGTGGAAAGAGCGAGACGT-------- t2961911 1
-------------------------------------------------------------------TGTGTGGAAAGAGCGAGAC---------- t1116187 2
-------------------------------------------------------------------TGTGTGGAAAGAGCGAGACG--------- t0685930 3
-------------------------------------------------------------------TGTGTGGAAAGAGCGAGACGT-------- t0008715 201
-------------------------------------------------------------------TGTGTGGAAAGAGCGAGACGTA------- t0438867 4
--------------------------------------------------------------------GTGTGGAAAGAGCGAGACGT-------- t2718492 1
--------------------------------------------------------------------GTGTGGAAAGAGCGAGACGTA------- t4822992 1
---------------------------------------------------------------------TGTGGAAAGAGCGAGACGTA------- t5676909 1
----------------------------------------------------------------------GTGGAAAGAGCGAGACGT-------- t0217163 8
----------------------------------------------------------------------GTGGAAAGAGCGAGACGTA------- t0131752 14
-----------------------------------------------------------------------TGGAAAGAGCGAGACGTA------- t0389634 5


pmu-miR6278
perfect flower sample-m0331 scaffold_7:7789275:7789372:+ 98(nt) -41.90(kcal/mol)
ACCATTTCCAGCAGCCACCTTGTAGAGAAGGTTCATTAAATTTTTGTACAATACTACATACAATAATGAACCTTGTGTACAAATTGGCTGCAGGATGG perfect flower sample-m0331 20
.(((..(((.(((((((..(((((.(.(((((((((((......((((......)))).....))))))))))).).)))))..))))))).))))))
***************CACCTTGTAGAGAAGGTTCATT************************************************************* perfect flower sample-m0331-5p 3
******************************************************************TGAACCTTGTGTACAAATTGGC********** perfect flower sample-m0331-3p 16
---------------CACCTTGTAGAGAAGGTTCA--------------------------------------------------------------- t4375521 1
------------------CTTGTAGAGAAGGTTCATT------------------------------------------------------------- t1390517 2
-------------------TTGTAGAGAAGGTTCATT------------------------------------------------------------- t3591513 1
------------------------------------------------------------------TGAACCTTGTGTACAAATTGGC---------- t0122820 14
------------------------------------------------------------------TGAACCTTGTGTACAAATTGGCT--------- t2450436 1
--------------------------------------------------------------------AACCTTGTGTACAAATTGGCT--------- t5641108 1


pmu-miR6279
perfect flower sample-m0337 scaffold_7:16179849:16180001:+ 153(nt) -31.40(kcal/mol)
TTTATTTTTTAATCCCTGGAAGTCTTGTCTGTGAACATACATCTCATCTCAACTCAACTCAATGGCTCCTTCTCTTCGCCCAAACTTTTCTGCTACAACTCCCCATTTTTTAAACATGATCATAGACAAGAATTCCAGAGACCAAAAACTTGT perfect flower sample-m0337 10
.....(((((..((.((((((.((((((((((((.(((.........................(((...........)))....(......).......................))).)))))))))))).)))))).))..))))).....
************TCCCTGGAAGTCTTGTCTGTG************************************************************************************************************************ perfect flower sample-m0337-5p 1
**************************************************************************************************************************TAGACAAGAATTCCAGAGACC********** perfect flower sample-m0337-3p 9
------------TCCCTGGAAGTCTTGTCTGT------------------------------------------------------------------------------------------------------------------------- t5205003 1
--------------------------------------------------------------------------------------------------------------------------TAGACAAGAATTCCAGAGA------------ t2196060 1
--------------------------------------------------------------------------------------------------------------------------TAGACAAGAATTCCAGAGACC---------- t0223203 8


pmu-miR6280
perfect flower sample-m0357 scaffold_7:8897336:8897500:- 165(nt) -42.10(kcal/mol)
ATTTTTGGTATTGGCAGTAAGATTTTTGGTGGAAAAAATACTTAACAACGAGATCACTGATTGGTCTTCAACTGATGCAGTAATCCTATTGAACTACTTTGCTATTGCGGTAACTATAATTGTTGTTGCAGTTCCCGAAGGATTACCATTGGCAGTGCCGCTGAG perfect flower sample-m0357 18
......(((((((.((((..(((((((.(.(((......(((((((((((((((.((((((..((.....))..)).)))).))).........((((..((....)))))).......))))))))).))))))).)))))))...)))).)))))))......
**********TTGGCAGTAAGATTTTTGGTG************************************************************************************************************************************** perfect flower sample-m0357-5p 15
****************************************************************************************************************************************GAAGGATTACCATTGGCAGTG******** perfect flower sample-m0357-3p 2
--------TATTGGCAGTAAGATTTTTGG---------------------------------------------------------------------------------------------------------------------------------------- t0904519 2
--------TATTGGCAGTAAGATTTTTGGT--------------------------------------------------------------------------------------------------------------------------------------- t5793989 1
----------TTGGCAGTAAGATTTTTGGT--------------------------------------------------------------------------------------------------------------------------------------- t1905231 1
----------TTGGCAGTAAGATTTTTGGTG-------------------------------------------------------------------------------------------------------------------------------------- t0157419 11
------------------------------------------------------------------------------------------------------------------------------------TCCCGAAGGATTACCATTGGCA----------- t5263096 1
-------------------------------------------------------------------------------------------------------------------------------------CCCGAAGGATTACCATTGGCAG---------- t2284427 1
---------------------------------------------------------------------------------------------------------------------------------------CGAAGGATTACCATTGGCAGT--------- t2214331 1


pmu-miR6281
perfect flower sample-m0363 scaffold_8:277682:277841:+ 160(nt) -86.00(kcal/mol)
AAGGAGGTCGAGTGTTAGAGATAGAGAGAGTGAGTGAGAGACTAACAGTCGATATAGAGTGATGGCGGTGGTGTGAGGCGTAGAACTAAGAGAGTGATGGCGGTGGTGCGAGACTGTCAGTCTCTCATTCACTCTCTCTGTCTCTGATGCTCAATCTCTT perfect flower sample-m0363 84
.(((((((.((((((((((((((((((((((((((((((((((.((((((..(((...((.((.((..((((............)))).....)).)).))....)))...)))))).)))))))))))))))))))))))))))))))))).)))))))
*************GTTAGAGATAGAGAGAGTGAG****************************************************************************************************************************** perfect flower sample-m0363-5p 60
*********************************************************************************************************************************CACTCTCTCTGTCTCTGATGC********** perfect flower sample-m0363-3p 21
---------GAGTGTTAGAGATAGAGAGAGTGAG------------------------------------------------------------------------------------------------------------------------------ t2744602 1
----------AGTGTTAGAGATAGAGAGAGTGAG------------------------------------------------------------------------------------------------------------------------------ t1189933 2
------------TGTTAGAGATAGAGAGAGTGA------------------------------------------------------------------------------------------------------------------------------- t0428918 4
------------TGTTAGAGATAGAGAGAGTGAG------------------------------------------------------------------------------------------------------------------------------ t0137135 12
-------------GTTAGAGATAGAGAGAGTGA------------------------------------------------------------------------------------------------------------------------------- t0629469 3
-------------GTTAGAGATAGAGAGAGTGAG------------------------------------------------------------------------------------------------------------------------------ t0042373 38
--------------TTAGAGATAGAGAGAGTGAG------------------------------------------------------------------------------------------------------------------------------ t3776471 1
--------------------ATAGAGAGAGTGAGTGAGAGACTA-------------------------------------------------------------------------------------------------------------------- t3749456 1
-------------------------------------------------------------------------------------------------------------------------------TTCACTCTCTCTGTCTCTGA------------- t2435836 1
---------------------------------------------------------------------------------------------------------------------------------CACTCTCTCTGTCTCTGATGC---------- t0089290 19
---------------------------------------------------------------------------------------------------------------------------------CACTCTCTCTGTCTCTGATGCT--------- t1775576 1
----------------------------------------------------------------------------------------------------------------------------------------TCTGTCTCTGATGCTCAATCT--- t5626137 1


pmu-miR6282
perfect flower sample-m0378 scaffold_8:11190431:11190772:+ 342(nt) -93.30(kcal/mol)
CCCCATCTCCGTTGATCGATGTGGGATGTTACACCAGTAACTCTGCTTGAAACCGATCGGTTGCAGGATGCGAGCGACCGGTCGCATGAGACTCAGCCTGAAAACGACCGGTCGTCACTTGGAAATCCAAATCTGCTTCAACACGACTGGTTGCTAGAGGACCAGTCGCCTCCCTGCTGTCAAACTCAGGAAAGAAAATTGAGGAGTTTTTACCCGCTCCAGAAAATTCTTTATCTCCAGTACCACACCAATCACATGCTAAGGGCTTCATTCAGGTAACATATTTTCTTGAAACTGATAACATTAATGAAATATCCCATGATGATTTAATTTCAGAAGGCA perfect flower sample-m0378 9
..((.(((..((((((((.(((((((((((....((((.....((((((((...(((.(((.(((((..((..(((((((((((..(.((.......)).)...)))))))))))...((((....))))....)).......(((((((((.......)))))))))....)))))......(((..((((((((..((..(((((........)))))..))..)))))..)))..))).....))).)))....((.....))....)))))))).((........))..))))....((....)).))))))))))).))).)))))...))).))..
**********GTTGATCGATGTGGGATGTTACA********************************************************************************************************************************************************************************************************************************************************************************************************************* perfect flower sample-m0378-5p 8
*********************************************************************************************************************************************************************************************************************************************************************************************************************AAATATCCCATGATGATTTAATTT********* perfect flower sample-m0378-3p 1
--------CCGTTGATCGATGTGGGATGTTA----------------------------------------------------------------------------------------------------------------------------------------------------------------------------------------------------------------------------------------------------------------------------------------------------------------------- t1822462 1
----------GTTGATCGATGTGGGATGTTA----------------------------------------------------------------------------------------------------------------------------------------------------------------------------------------------------------------------------------------------------------------------------------------------------------------------- t4037670 1
----------GTTGATCGATGTGGGATGTTAC---------------------------------------------------------------------------------------------------------------------------------------------------------------------------------------------------------------------------------------------------------------------------------------------------------------------- t1056680 2
----------GTTGATCGATGTGGGATGTTACA--------------------------------------------------------------------------------------------------------------------------------------------------------------------------------------------------------------------------------------------------------------------------------------------------------------------- t0510430 4
-----------------------------------------------------------------------------------------------------------------------------------------------------------------------------------------------------------------------------------------------------------------------------------------------------------------------ATATCCCATGATGATTTAATTTCA------- t2531239 1


pmu-miR6283
perfect flower sample-m0390 scaffold_8:19627180:19627307:+ 128(nt) -64.90(kcal/mol)
TATAGGGAGCTGATTTTCCCACTTCTCTTTTGTCCACTTACACTCTCTTTTTTGTTATAGTAAAAAGTATTAGAAAAACAAAAGGGAGTTGAAGTGACAAAAGGGGAGTGGGAAAATCACTACCCTAT perfect flower sample-m0390 19
.((((((((.((((((((((((((((((((((((.((((.((..((((((((((((.(((((.....)))))....)))))))))))).)))))))))))))))))))))))))))))))).))))))
*************TTTTCCCACTTCTCTTTTGTC********************************************************************************************** perfect flower sample-m0390-5p 1
*************************************************************************************************CAAAAGGGGAGTGGGAAAATC********** perfect flower sample-m0390-3p 17
--------------TTTCCCACTTCTCTTTTGTCCAC------------------------------------------------------------------------------------------- t5246592 1
--------------------ACTTCTCTTTTGTCCACTTACACT------------------------------------------------------------------------------------ t3737316 1
------------------------------------------------------------------------------------------------ACAAAAGGGGAGTGGGAAAAT----------- t0439005 4
-------------------------------------------------------------------------------------------------CAAAAGGGGAGTGGGAAAA------------ t4354146 1
-------------------------------------------------------------------------------------------------CAAAAGGGGAGTGGGAAAATC---------- t0148819 11
----------------------------------------------------------------------------------------------------AAGGGGAGTGGGAAAATC---------- t3827585 1

imperfect flower sample-m0392 scaffold_8:19627180:19627307:+ 128(nt) -64.90(kcal/mol)
TATAGGGAGCTGATTTTCCCACTTCTCTTTTGTCCACTTACACTCTCTTTTTTGTTATAGTAAAAAGTATTAGAAAAACAAAAGGGAGTTGAAGTGACAAAAGGGGAGTGGGAAAATCACTACCCTAT imperfect flower sample-m0392 18
.((((((((.((((((((((((((((((((((((.((((.((..((((((((((((.(((((.....)))))....)))))))))))).)))))))))))))))))))))))))))))))).))))))
*************TTTTCCCACTTCTCTTTTGTC********************************************************************************************** imperfect flower sample-m0392-5p 1
*************************************************************************************************CAAAAGGGGAGTGGGAAAATC********** imperfect flower sample-m0392-3p 16
-ATAGGGAGCTGATTTTCCCACTTC------------------------------------------------------------------------------------------------------- t3791077 1
------------ATTTTCCCACTTCTCTTTTGTCCA-------------------------------------------------------------------------------------------- t2432460 1
------------------------------------------------------------------------------------------------ACAAAAGGGGAGTGGGAAAAT----------- t0434231 4
------------------------------------------------------------------------------------------------ACAAAAGGGGAGTGGGAAAATCAC-------- t5070219 1
-------------------------------------------------------------------------------------------------CAAAAGGGGAGTGGGAAAATC---------- t0155388 11


pmu-miR6284
perfect flower sample-m0391 scaffold_8:20948100:20948196:+ 97(nt) -31.90(kcal/mol)
GTCCTGTTGAGAAGCTCTACATTTATAGGTCCGTCGCTGGTCCAAGGTTTGACATGCCTGGCTTTGTTTGGACCATGGATGAAGATTCTGCAGTGAG perfect flower sample-m0391 2306
.((((((..((((..(((.(((((((.((((((.....((.(((.(((.......)))))))).....))))))))))))).))))))))))).)).
*************GCTCTACATTTATAGGTCCGTCGC************************************************************ perfect flower sample-m0391-5p 1
******************************************************************TTTGGACCATGGATGAAGATT********** perfect flower sample-m0391-3p 2210
-TCCTGTTGAGAAGCTCTACATT-------------------------------------------------------------------------- t1138892 2
--CCTGTTGAGAAGCTCTACATT-------------------------------------------------------------------------- t0085954 19
--CCTGTTGAGAAGCTCTACATTT------------------------------------------------------------------------- t0785908 3
--CCTGTTGAGAAGCTCTACATTTA------------------------------------------------------------------------ t4962997 1
---CTGTTGAGAAGCTCTACATTT------------------------------------------------------------------------- t0515830 4
---CTGTTGAGAAGCTCTACATTTA------------------------------------------------------------------------ t0313694 6
----TGTTGAGAAGCTCTACATTTA------------------------------------------------------------------------ t1463235 2
----TGTTGAGAAGCTCTACATTTAT----------------------------------------------------------------------- t1382996 2
------TTGAGAAGCTCTACATTTAT----------------------------------------------------------------------- t1554777 1
------TTGAGAAGCTCTACATTTATA---------------------------------------------------------------------- t0157251 11
------TTGAGAAGCTCTACATTTATAG--------------------------------------------------------------------- t5381106 1
---------AGAAGCTCTACATTTATAGGT------------------------------------------------------------------- t2752325 1
----------GAAGCTCTACATTTATAGGTCC----------------------------------------------------------------- t3210495 1
--------------------------------------------------------------TTTGTTTGGACCATGGATGAA-------------- t1487049 2
---------------------------------------------------------------TTGTTTGGACCATGGATGAAG------------- t2362860 1
-----------------------------------------------------------------GTTTGGACCATGGATGAAGA------------ t0974869 2
-----------------------------------------------------------------GTTTGGACCATGGATGAAGAT----------- t0650260 3
------------------------------------------------------------------TTTGGACCATGGATGAAGA------------ t0059873 27
------------------------------------------------------------------TTTGGACCATGGATGAAGAT----------- t0016095 95
------------------------------------------------------------------TTTGGACCATGGATGAAGATT---------- t0000569 1606
------------------------------------------------------------------TTTGGACCATGGATGAAGATTC--------- t0010020 146
------------------------------------------------------------------TTTGGACCATGGATGAAGATTCT-------- t0394687 5
------------------------------------------------------------------TTTGGACCATGGATGAAGATTCTG------- t5744279 1
-------------------------------------------------------------------TTGGACCATGGATGAAGAT----------- t1556312 1
-------------------------------------------------------------------TTGGACCATGGATGAAGATT---------- t3084441 1
-------------------------------------------------------------------TTGGACCATGGATGAAGATTC--------- t0059401 28
-------------------------------------------------------------------TTGGACCATGGATGAAGATTCT-------- t2151383 1
-------------------------------------------------------------------TTGGACCATGGATGAAGATTCTGC------ t4484247 1
--------------------------------------------------------------------TGGACCATGGATGAAGATT---------- t5712630 1
--------------------------------------------------------------------TGGACCATGGATGAAGATTC--------- t0136131 12
--------------------------------------------------------------------TGGACCATGGATGAAGATTCT-------- t0008348 172
--------------------------------------------------------------------TGGACCATGGATGAAGATTCTG------- t0111488 15
--------------------------------------------------------------------TGGACCATGGATGAAGATTCTGC------ t0021043 74
--------------------------------------------------------------------TGGACCATGGATGAAGATTCTGCA----- t0097654 17
---------------------------------------------------------------------GGACCATGGATGAAGATTCTGC------ t3713290 1
------------------------------------------------------------------------CCATGGATGAAGATTCTGCA----- t4733832 1
------------------------------------------------------------------------CCATGGATGAAGATTCTGCAG---- t3065492 1
---------------------------------------------------------------------------TGGATGAAGATTCTGCAGTGA- t0071007 23
---------------------------------------------------------------------------TGGATGAAGATTCTGCAGTGAG t0115188 15

imperfect flower sample-m0393 scaffold_8:20948100:20948196:+ 97(nt) -31.90(kcal/mol)
GTCCTGTTGAGAAGCTCTACATTTATAGGTCCGTCGCTGGTCCAAGGTTTGACATGCCTGGCTTTGTTTGGACCATGGATGAAGATTCTGCAGTGAG imperfect flower sample-m0393 3027
.((((((..((((..(((.(((((((.((((((.....((.(((.(((.......)))))))).....))))))))))))).))))))))))).)).
*************GCTCTACATTTATAGGTCCGTCGC************************************************************ imperfect flower sample-m0393-5p 1
******************************************************************TTTGGACCATGGATGAAGATT********** imperfect flower sample-m0393-3p 2918
-TCCTGTTGAGAAGCTCTACATT-------------------------------------------------------------------------- t0637906 3
--CCTGTTGAGAAGCTCTACATT-------------------------------------------------------------------------- t0053987 33
--CCTGTTGAGAAGCTCTACATTT------------------------------------------------------------------------- t0760830 3
--CCTGTTGAGAAGCTCTACATTTA------------------------------------------------------------------------ t4717410 1
---CTGTTGAGAAGCTCTACATTT------------------------------------------------------------------------- t0389629 5
---CTGTTGAGAAGCTCTACATTTA------------------------------------------------------------------------ t0714924 3
----TGTTGAGAAGCTCTACATTTA------------------------------------------------------------------------ t5561888 1
------TTGAGAAGCTCTACATTTATA---------------------------------------------------------------------- t0306269 6
------TTGAGAAGCTCTACATTTATAG--------------------------------------------------------------------- t0501706 4
-------TGAGAAGCTCTACATTTATAG--------------------------------------------------------------------- t3335046 1
---------AGAAGCTCTACATTTATAGGT------------------------------------------------------------------- t0945585 2
-----------AAGCTCTACATTTATAGGTCC----------------------------------------------------------------- t4523477 1
--------------------------------------------------------------TTTGTTTGGACCATGGATGAA-------------- t5706835 1
--------------------------------------------------------------TTTGTTTGGACCATGGATGAAG------------- t1743139 1
---------------------------------------------------------------TTGTTTGGACCATGGATGAAG------------- t0338957 5
---------------------------------------------------------------TTGTTTGGACCATGGATGAAGA------------ t4031300 1
----------------------------------------------------------------TGTTTGGACCATGGATGAAGA------------ t0488926 4
----------------------------------------------------------------TGTTTGGACCATGGATGAAGATT---------- t2770365 1
-----------------------------------------------------------------GTTTGGACCATGGATGAAGA------------ t0938363 2
-----------------------------------------------------------------GTTTGGACCATGGATGAAGAT----------- t0456723 4
------------------------------------------------------------------TTTGGACCATGGATGAAG------------- t4297025 1
------------------------------------------------------------------TTTGGACCATGGATGAAGA------------ t0033821 53
------------------------------------------------------------------TTTGGACCATGGATGAAGAT----------- t0012787 139
------------------------------------------------------------------TTTGGACCATGGATGAAGATT---------- t0000572 2140
------------------------------------------------------------------TTTGGACCATGGATGAAGATTC--------- t0012286 144
------------------------------------------------------------------TTTGGACCATGGATGAAGATTCT-------- t0736341 3
-------------------------------------------------------------------TTGGACCATGGATGAAGAT----------- t0402355 4
-------------------------------------------------------------------TTGGACCATGGATGAAGATT---------- t0994230 2
-------------------------------------------------------------------TTGGACCATGGATGAAGATTC--------- t0056962 32
-------------------------------------------------------------------TTGGACCATGGATGAAGATTCT-------- t0857777 2
-------------------------------------------------------------------TTGGACCATGGATGAAGATTCTGC------ t4264717 1
--------------------------------------------------------------------TGGACCATGGATGAAGAT----------- t0292576 6
--------------------------------------------------------------------TGGACCATGGATGAAGATT---------- t0736908 3
--------------------------------------------------------------------TGGACCATGGATGAAGATTC--------- t0142646 12
--------------------------------------------------------------------TGGACCATGGATGAAGATTCT-------- t0007003 246
--------------------------------------------------------------------TGGACCATGGATGAAGATTCTG------- t0136226 13
--------------------------------------------------------------------TGGACCATGGATGAAGATTCTGC------ t0019212 94
--------------------------------------------------------------------TGGACCATGGATGAAGATTCTGCA----- t0295118 6
-------------------------------------------------------------------------CATGGATGAAGATTCTGCAGTG-- t5506764 1
--------------------------------------------------------------------------ATGGATGAAGATTCTGCAGTGA- t4333554 1
---------------------------------------------------------------------------TGGATGAAGATTCTGCAGTGA- t0054173 33
---------------------------------------------------------------------------TGGATGAAGATTCTGCAGTGAG t0206521 9


pmu-miR6285
perfect flower sample-m0401 scaffold_8:16684630:16684710:- 81(nt) -38.00(kcal/mol)
AAGACAAGTCTAGTGAAGTTTGAATTAGGGCTTAGCCAATCTAAGGTAAAGCCCAATTTTCATTTCACTAGGCTCATCTTA perfect flower sample-m0401 1108
((((..(((((((((((((..(((((.((((((.(((.......))).)))))))))))..)))))))))))))..)))).
**********TAGTGAAGTTTGAATTAGGGCT************************************************* perfect flower sample-m0401-5p 1105
***************************************************CCCAATTTTCATTTCACTAGG********* perfect flower sample-m0401-3p 1
----------TAGTGAAGTTTGAATTAGGG--------------------------------------------------- t0105294 16
----------TAGTGAAGTTTGAATTAGGGC-------------------------------------------------- t0040717 39
----------TAGTGAAGTTTGAATTAGGGCT------------------------------------------------- t0000971 1048
----------TAGTGAAGTTTGAATTAGGGCTT------------------------------------------------ t4381683 1
-----------AGTGAAGTTTGAATTAGGGCT------------------------------------------------- t4637263 1
------------------------------------CAATCTAAGGTAAAGCCCAAT------------------------ t2757144 1
-----------------------------------------------AAAGCCCAATTTTCATTTCACTAG---------- t3066073 1
----------------------------------------------------CCAATTTTCATTTCACTAGGC-------- t4720092 1

imperfect flower sample-m0415 scaffold_8:16684630:16684710:- 81(nt) -38.00(kcal/mol)
AAGACAAGTCTAGTGAAGTTTGAATTAGGGCTTAGCCAATCTAAGGTAAAGCCCAATTTTCATTTCACTAGGCTCATCTTA imperfect flower sample-m0415 1094
((((..(((((((((((((..(((((.((((((.(((.......))).)))))))))))..)))))))))))))..)))).
**********TAGTGAAGTTTGAATTAGGGCT************************************************* imperfect flower sample-m0415-5p 1090
***************************************************CCCAATTTTCATTTCACTAGG********* imperfect flower sample-m0415-3p 2
---------CTAGTGAAGTTTGAATTAGGGC-------------------------------------------------- t4483498 1
----------TAGTGAAGTTTGAATTAGGG--------------------------------------------------- t0112238 16
----------TAGTGAAGTTTGAATTAGGGC-------------------------------------------------- t0058961 30
----------TAGTGAAGTTTGAATTAGGGCT------------------------------------------------- t0001393 1041
----------TAGTGAAGTTTGAATTAGGGCTT------------------------------------------------ t1184530 2
--------------------------AGGGCTTAGCCAATCTAAGGTAAA------------------------------- t1699548 1
-----------------------------------------------AAAGCCCAATTTTCATTTCACTAG---------- t2920650 1
-------------------------------------------------AGCCCAATTTTCATTTCACTAGG--------- t1636727 1
---------------------------------------------------CCCAATTTTCATTTCACTAGG--------- t1797465 1


pmu-miR6286
imperfect flower sample-m0005 scaffold_14:309411:309508:- 98(nt) -21.80(kcal/mol)
GTTTGATACATTTGAACCATTGGATCGTAGTTATTCTTGTATATGTCAAGCTAGACAATTCTCAGATCGTGTAGGATTCAACGGATCGGAAATCGAAG imperfect flower sample-m0005 10
.((((((...(((((.((.(((((((.((.....(((......((((......))))......))).....)).))))))).)).))))).)))))).
**********TTTGAACCATTGGATCGTAGTTA***************************************************************** imperfect flower sample-m0005-5p 8
*********************************************************************TGTAGGATTCAACGGATCGGAAA****** imperfect flower sample-m0005-3p 1
----------TTTGAACCATTGGATCGTAGTTA----------------------------------------------------------------- t0214041 8
----------------------------------------------------------------GATCGTGTAGGATTCAACGG-------------- t1847485 1
------------------------------------------------------------------TCGTGTAGGATTCAACGGA------------- t3101065 1


pmu-miR6287
imperfect flower sample-m0083 scaffold_1:17236128:17236204:- 77(nt) -31.30(kcal/mol)
ATTGATGGGACAAGAAGTGGAAGTTTTGGGCGGCTTAGGAGCACCAAAACTCAAGTCCATTTCTTGAGCCTAAATGT imperfect flower sample-m0083 6
.....((((.(((((((((((((((((((...(((....))).))))))))....)))))))))))..)))).....
**********CAAGAAGTGGAAGTTTTGGGC********************************************** imperfect flower sample-m0083-5p 5
*******************************************CCAAAACTCAAGTCCATTTCTTGAG********* imperfect flower sample-m0083-3p 1
----------CAAGAAGTGGAAGTTTTGGGC---------------------------------------------- t0351397 5
---------------------------------------------AAAACTCAAGTCCATTTCTTGAGC-------- t5918107 1


pmu-miR6288
imperfect flower sample-m0126 scaffold_2:18743450:18743549:+ 100(nt) -51.30(kcal/mol)
AAACCAAAAACTAGCCACTTGTCATTTTCTAATTAGTTCTTAGTGTGTTAAAATTTTTTAAGAACCGATTAGAAAATGACAAGTGGCTAGTTTTGAATTT imperfect flower sample-m0126 41
......(((((((((((((((((((((((((((..((((((((.((......))...))))))))..)))))))))))))))))))))))))))......
**********CTAGCCACTTGTCATTTTCTA********************************************************************* imperfect flower sample-m0126-5p 13
***********************************************************************GAAAATGACAAGTGGCTAGTT******** imperfect flower sample-m0126-3p 27
--------AACTAGCCACTTGTCATTTTC----------------------------------------------------------------------- t1995182 1
--------AACTAGCCACTTGTCATTTTCTA--------------------------------------------------------------------- t3234981 1
--------AACTAGCCACTTGTCATTTTCTAA-------------------------------------------------------------------- t3876721 1
---------ACTAGCCACTTGTCATTTTCTAAT------------------------------------------------------------------- t4903513 1
----------CTAGCCACTTGTCATTTTCT---------------------------------------------------------------------- t3317062 1
----------CTAGCCACTTGTCATTTTCTA--------------------------------------------------------------------- t0273491 7
-----------TAGCCACTTGTCATTTTCTAA-------------------------------------------------------------------- t1634845 1
-------------------------------------------------------------------ATTAGAAAATGACAAGTGGCTAGT--------- t5299431 1
--------------------------------------------------------------------TTAGAAAATGACAAGTGGCTAG---------- t1307194 2
---------------------------------------------------------------------TAGAAAATGACAAGTGGCTAG---------- t1392061 2
----------------------------------------------------------------------AGAAAATGACAAGTGGCTAGTTTT------ t0269238 7
------------------------------------------------------------------------AAAATGACAAGTGGCTAGTTTT------ t5153826 1
-------------------------------------------------------------------------AAATGACAAGTGGCTAGTTTT------ t0130853 14
--------------------------------------------------------------------------AATGACAAGTGGCTAGTTTT------ t5921431 1


pmu-miR6289
imperfect flower sample-m0192 scaffold_3:4077260:4077364:- 105(nt) -51.20(kcal/mol)
ACTGACTTAGTGGGTCTAACCACTCAAAGGAAGTCATTTGTTAGAAAGAAGTGAAGTTCTTCATTTGAATGGCTTCCTTTGAATGGTTAGGCTCACCACATCAGC imperfect flower sample-m0192 8
.((((....(((((((((((((.((((((((((((((((.........(((((((....))))))))))))))))))))))).)))))))))))))....)))).
************GGTCTAACCACTCAAAGGAAG************************************************************************ imperfect flower sample-m0192-5p 1
**************************************************************************TCCTTTGAATGGTTAGGCTCA********** imperfect flower sample-m0192-3p 7
------------GGTCTAACCACTCAAAGGAA------------------------------------------------------------------------- t2577847 1
--------------------------------------------------------------------------TCCTTTGAATGGTTAGGCTCA---------- t0243800 7


pmu-miR6290
imperfect flower sample-m0232 scaffold_4:28016862:28016957:+ 96(nt) -18.70(kcal/mol)
ATAATGAGAGTAAGCAGAAGTCTTGAGCCGTTCCTGTTCTTGCTGGAATATTACTGCTGTGATTGAATGAGTTCAGAGATCGTGTACATAAGAAAG imperfect flower sample-m0232 30
.........(((.((.((..(((.(((((((((.((((((....))))))((((....))))..))))).)))))))..)))).))).........
************AGCAGAAGTCTTGAGCCGTTCCTG************************************************************ imperfect flower sample-m0232-5p 12
***************************************************************TGAATGAGTTCAGAGATCGTGTA********** imperfect flower sample-m0232-3p 17
------------AGCAGAAGTCTTGAGCCGTTCCTG------------------------------------------------------------ t0151071 12
-------------------------------------------------------------ATTGAATGAGTTCAGAGATCGTGT----------- t1441816 2
--------------------------------------------------------------TTGAATGAGTTCAGAGATCGTGTA---------- t0821644 2
---------------------------------------------------------------TGAATGAGTTCAGAGATCGTG------------ t1259322 2
---------------------------------------------------------------TGAATGAGTTCAGAGATCGTGT----------- t2687126 1
---------------------------------------------------------------TGAATGAGTTCAGAGATCGTGTA---------- t0191155 9
----------------------------------------------------------------GAATGAGTTCAGAGATCGTGTA---------- t3861476 1
-------------------------------------------------------------------TGAGTTCAGAGATCGTGTACA-------- t5074029 1


pmu-miR6291a
imperfect flower sample-m0238 scaffold_4:8758152:8758281:- 130(nt) -66.31(kcal/mol)
AAATGCTAGACTTACCACATTTTTATACCATATTGTGTATCACCTCTCTAATAGAGGTGGGCTCCATCCTTATTAAAGAGGTGGTAGGTAGTACACAATGTGATATAAAAATGTGGTAAGCCTAGCACTA imperfect flower sample-m0238 70
...((((((.(((((((((((((((((.(((((((((((((((((((.((((((.(((((...))))).)))))).))))))).......)))))))))))).))))))))))))))))).))))))...
**********CTTACCACATTTTTATACCAT*************************************************************************************************** imperfect flower sample-m0238-5p 67
*****************************************************************************************************GATATAAAAATGTGGTAAGCC******** imperfect flower sample-m0238-3p 1
-AATGCTAGACTTACCACATTTTTA--------------------------------------------------------------------------------------------------------- t5734883 1
--ATGCTAGACTTACCACATTTTTAT-------------------------------------------------------------------------------------------------------- t4085799 1
----------CTTACCACATTTTTATACCAT--------------------------------------------------------------------------------------------------- t0060886 30
----------CTTACCACATTTTTATACCATA-------------------------------------------------------------------------------------------------- t3773564 1
-----------TTACCACATTTTTATACCAT--------------------------------------------------------------------------------------------------- t0212621 8
-----------TTACCACATTTTTATACCATA-------------------------------------------------------------------------------------------------- t0067137 27
------------TACCACATTTTTATACCATAT------------------------------------------------------------------------------------------------- t5859305 1
--------------------------------------------------------------------------------------------------TGTGATATAAAAATGTGGTAAGCC-------- t4821939 1


pmu-miR6291b
imperfect flower sample-m0337 scaffold_7:5853383:5853533:+ 151(nt) -41.60(kcal/mol)
AAATGCTACGCTTACCACATTTTTATACCATACCACCTTTTTATACCATACCACCTCTTTAATAAAGATGATCCTATTTTATTGGTGGGCTCTATCTCTATCAGAAATGTAGTATATAATGTGGTATAAAAATGTGGTAAACCTAACATTA imperfect flower sample-m0337 72
.((((.((.(.(((((((((((((((((((((......((.(((((..(((....(((...(((.((((((.((((((.....)))))).)).)))).))).)))...)))))))).))))))))))))))))))))))).).)).)))).
**********CTTACCACATTTTTATACCAT************************************************************************************************************************ imperfect flower sample-m0337-5p 67
**************************************************************************************************************************GGTATAAAAATGTGGTAAACC******** imperfect flower sample-m0337-3p 4
-AATGCTACGCTTACCACATTTTTA------------------------------------------------------------------------------------------------------------------------------ t2081739 1
---------GCTTACCACATTTTTATACCA------------------------------------------------------------------------------------------------------------------------- t5646752 1
----------CTTACCACATTTTTATACCAT------------------------------------------------------------------------------------------------------------------------ t0060886 30
----------CTTACCACATTTTTATACCATA----------------------------------------------------------------------------------------------------------------------- t3773564 1
-----------TTACCACATTTTTATACCAT------------------------------------------------------------------------------------------------------------------------ t0212621 8
-----------TTACCACATTTTTATACCATA----------------------------------------------------------------------------------------------------------------------- t0067137 27
-----------------------------------------------------------------------------------------------------------------------TGTGGTATAAAAATGTGGTAA----------- t0453239 4


pmu-miR6292
imperfect flower sample-m0240 scaffold_4:11582347:11582421:- 75(nt) -29.99(kcal/mol)
GGTGAAGTCCTATCTTTTAATCGTTAGATCATGCTAACCAATTTCATCCAACGGTTAAGAGATAGAGCATCACCT imperfect flower sample-m0240 19
(((((.(..((((((((((((((((.(((................))).))))))))))))))))..).))))).
**********TATCTTTTAATCGTTAGATCA******************************************** imperfect flower sample-m0240-5p 18
*********************************************ATCCAACGGTTAAGAGATAGA********* imperfect flower sample-m0240-3p 1
----------TATCTTTTAATCGTTAGAT---------------------------------------------- t2151176 1
----------TATCTTTTAATCGTTAGATC--------------------------------------------- t0501760 4
----------TATCTTTTAATCGTTAGATCA-------------------------------------------- t0193099 9
-----------ATCTTTTAATCGTTAGATC--------------------------------------------- t0487267 4
---------------------------------------------ATCCAACGGTTAAGAGATAG---------- t4551417 1


pmu-miR6293
imperfect flower sample-m0262 scaffold_5:2922263:2922370:+ 108(nt) -59.80(kcal/mol)
GGACTATTCATAAGAGGCTGATGACTAAAACTTATCCCTCATAATCCCACCAATTTCAAGGGGATTAAGGGGATAAATTTTAGTCATCAACCTCTTATAGATAGTCCC imperfect flower sample-m0262 380
(((((((..((((((((.((((((((((((.((((((((..(((((((............))))))).)))))))).)))))))))))).))))))))..))))))).
**********TAAGAGGCTGATGACTAAAAC***************************************************************************** imperfect flower sample-m0262-5p 355
******************************************************************************TTTAGTCATCAACCTCTTATA********* imperfect flower sample-m0262-3p 9
----TATTCATAAGAGGCTGATGAC----------------------------------------------------------------------------------- t1549530 1
-------TCATAAGAGGCTGATGACTAA-------------------------------------------------------------------------------- t0284220 6
-------TCATAAGAGGCTGATGACTAAA------------------------------------------------------------------------------- t0191738 9
-------TCATAAGAGGCTGATGACTAAAAC----------------------------------------------------------------------------- t4721868 1
--------CATAAGAGGCTGATGACTAAA------------------------------------------------------------------------------- t0036610 49
---------ATAAGAGGCTGATGACTAAA------------------------------------------------------------------------------- t2310647 1
---------ATAAGAGGCTGATGACTAAAA------------------------------------------------------------------------------ t0608819 3
----------TAAGAGGCTGATGACTAAAA------------------------------------------------------------------------------ t1214467 2
----------TAAGAGGCTGATGACTAAAAC----------------------------------------------------------------------------- t0006143 276
----------TAAGAGGCTGATGACTAAAACT---------------------------------------------------------------------------- t1411621 2
-----------AAGAGGCTGATGACTAAAAC----------------------------------------------------------------------------- t4139916 1
-----------AAGAGGCTGATGACTAAAACT---------------------------------------------------------------------------- t4382828 1
------------AGAGGCTGATGACTAAAACTT--------------------------------------------------------------------------- t5815569 1
-------------GAGGCTGATGACTAAAACTTA-------------------------------------------------------------------------- t0620302 3
--------------AGGCTGATGACTAAAACTTATCCC---------------------------------------------------------------------- t0429301 4
----------------------------------------------------------------TTAAGGGGATAAATTTTAGTCA---------------------- t1777700 1
-------------------------------------------------------------------------TAAATTTTAGTCATCAACCTC-------------- t1465955 2
----------------------------------------------------------------------------ATTTTAGTCATCAACCTCT------------- t2797397 1
----------------------------------------------------------------------------ATTTTAGTCATCAACCTCTTA----------- t1548405 1
----------------------------------------------------------------------------ATTTTAGTCATCAACCTCTTAT---------- t5239532 1
-----------------------------------------------------------------------------TTTTAGTCATCAACCTCTTAT---------- t0512306 4
------------------------------------------------------------------------------TTTAGTCATCAACCTCTTA----------- t1197609 2
-----------------------------------------------------------------------------------TCATCAACCTCTTATAGATAG---- t0365080 5
-----------------------------------------------------------------------------------TCATCAACCTCTTATAGATAGT--- t2336502 1
-------------------------------------------------------------------------------------ATCAACCTCTTATAGATAGTCC- t0819504 2


pmu-miR6294
imperfect flower sample-m0277 scaffold_5:18324006:18324209:+ 204(nt) -89.90(kcal/mol)
TGGCACAACAGATTGTGATTAGCCTACACCAAGATGCACCAATACTGCTAGACTAATCACTGACCATAATCAGTAGGAATTCCGGACCAAATTGAATTGAAGGTGCATAATTGGGTGCAATGCTTTAATTGACATTGCTCTAGCAATCCCACAGAGACAGCATTGGTGCATCGTGGTGTAGGCTAATCACAATCTGTTTTATAC imperfect flower sample-m0277 8
......(((((((((((((((((((((((((.(((((((((((.(((((.........(((((......))))).((.((((..((.(((..(.((((((((.(((((......)))))...)))))))).)..))).))..).))).))....)).))).))))))))))).)))))))))))))))))))))))))......
************TTGTGATTAGCCTACACCAAG*************************************************************************************************************************************************************************** imperfect flower sample-m0277-5p 1
*****************************************************************************************************************************************************************************TGGTGTAGGCTAATCACAATC********** imperfect flower sample-m0277-3p 7
----------GATTGTGATTAGCCTACACCA----------------------------------------------------------------------------------------------------------------------------------------------------------------------------- t3363426 1
-----------------------------------------------------------------------------------------------------------------------------------------------------------------------------TGGTGTAGGCTAATCACAATC---------- t0314053 6
-------------------------------------------------------------------------------------------------------------------------------------------------------------------------------GTGTAGGCTAATCACAATCTG-------- t5455119 1


pmu-miR6295
imperfect flower sample-m0308 scaffold_6:25684504:25684833:+ 330(nt) -155.30(kcal/mol)
TCAAAAATGCTGAATCATCATCTGTCCTCAAGCTCTGTTATTCAATAAGTAACTTGTCCTCCCCCACAGCTTACACATTCTTTTTCTTTTTACTGTTGGTCATTTTTATCTCATTTATCTTTAGTTCACATTTGACGAGGTGAGATTTCTAAATTGCAAAAGTGTCAACTCATGAGATTTTTACCAAGGGAACGCAAGTTGAGGTTAGCAGTGATGAAGAGGGTTTAATGGTACTTTGTTTGCTGCAACTATAGTGGAAACTGTGGGGGAGGACAAGTTCCTTATTGAATACCAGAGCTTGAGGACAGAAGATGATTCAGCATTTCTGAG imperfect flower sample-m0308 53
(((.(((((((((((((((.(((((((((((((((((.(((((((((((.(((((((((((((((((((....(((..((((((((...(((((((((..(......(((((((........((((.((((((..(((....((....))...)))...)))))).)))).)))))))............(((....)))..)..))))))))).))))))))....(((((....(((.....)))))))).)))....))))))))))))))))))).))))))))))).))))))))))))))))).))))))))))))))).))).
**********TGAATCATCATCTGTCCTCAA*********************************************************************************************************************************************************************************************************************************************************************************************************** imperfect flower sample-m0308-5p 10
************************************************************************************************************************************************************************************************************************************************************************************************************GAGGACAGAAGATGATTCAGC********* imperfect flower sample-m0308-3p 42
--AAAAATGCTGAATCATCATC-------------------------------------------------------------------------------------------------------------------------------------------------------------------------------------------------------------------------------------------------------------------------------------------------------------------- t2527995 1
---------CTGAATCATCATCTGTCCTCA------------------------------------------------------------------------------------------------------------------------------------------------------------------------------------------------------------------------------------------------------------------------------------------------------------ t1903617 1
----------TGAATCATCATCTGTCCTCAA----------------------------------------------------------------------------------------------------------------------------------------------------------------------------------------------------------------------------------------------------------------------------------------------------------- t0205843 9
----------------------------------------------------------------------------------------------------------------------------------------------------------------------------------------------------------------------------------------------------------------------------------------------------------TTGAGGACAGAAGATGATTCA----------- t0176427 10
-----------------------------------------------------------------------------------------------------------------------------------------------------------------------------------------------------------------------------------------------------------------------------------------------------------TGAGGACAGAAGATGATTCAG---------- t0755265 3
-----------------------------------------------------------------------------------------------------------------------------------------------------------------------------------------------------------------------------------------------------------------------------------------------------------TGAGGACAGAAGATGATTCAGC--------- t0231885 8
------------------------------------------------------------------------------------------------------------------------------------------------------------------------------------------------------------------------------------------------------------------------------------------------------------GAGGACAGAAGATGATTCAG---------- t2521673 1
------------------------------------------------------------------------------------------------------------------------------------------------------------------------------------------------------------------------------------------------------------------------------------------------------------GAGGACAGAAGATGATTCAGC--------- t0119083 15
-------------------------------------------------------------------------------------------------------------------------------------------------------------------------------------------------------------------------------------------------------------------------------------------------------------AGGACAGAAGATGATTCAGCA-------- t0513511 4
-------------------------------------------------------------------------------------------------------------------------------------------------------------------------------------------------------------------------------------------------------------------------------------------------------------AGGACAGAAGATGATTCAGCAT------- t2347808 1


pmu-miR6296
imperfect flower sample-m0311 scaffold_6:28262446:28262576:+ 131(nt) -56.00(kcal/mol)
CGGTTAAGAAATAAGGTCTCACCTAAGGGCCATATATAAAACCCTCACTATTGAATTCTTGCATACATTTGTACATAGAATATATAGTGAGTGCCTTATCTAAGGCCCTTAGATGAGACCCCATCTTAACC imperfect flower sample-m0311 11
.((((((((.....(((((((.(((((((((.((.((((..(.((((((((...(((((((((......))))...)))))..)))))))).)..)))).)).))))))))).)))))))...))))))))
***************GTCTCACCTAAGGGCCATATA*********************************************************************************************** imperfect flower sample-m0311-5p 1
****************************************************************************************************TAAGGCCCTTAGATGAGACCC********** imperfect flower sample-m0311-3p 10
------------------TCACCTAAGGGCCATATATA--------------------------------------------------------------------------------------------- t3109551 1
----------------------------------------------------------------------------------------------------TAAGGCCCTTAGATGAGACC----------- t1135185 2
----------------------------------------------------------------------------------------------------TAAGGCCCTTAGATGAGACCC---------- t0258894 7
-----------------------------------------------------------------------------------------------------AAGGCCCTTAGATGAGAC------------ t2339487 1


pmu-miR6297a
imperfect flower sample-m0376 scaffold_8:6395625:6395769:+ 145(nt) -63.20(kcal/mol)
CGCGCGAAGTGACTTTGCGCGACGAATTATTTTTCATCGCGCAAAATGTGGTCGCGCAAGACTTTGAGTGACGAGTTTCAAGTTTCGTCGCGCAAAATGACTTTGAGCGACGAATAATTTTTCGTCGCGCAAAATTTGGTCGCGT imperfect flower sample-m0376 12
.((((((...((.(((((((((((((..(((.(((.((((.(((.....((((.(....)..((((.((((((((........)))))))).))))..))))))).)))).))).)))..))))))))))))).))...))))))
*************TTTGCGCGACGAATTATTTTTCA************************************************************************************************************* imperfect flower sample-m0376-5p 1
****************************************************************************************************************AATAATTTTTCGTCGCGCAAAAT********** imperfect flower sample-m0376-3p 10
-----------ACTTTGCGCGACGAATTATTTTTC-------------------------------------------------------------------------------------------------------------- t2837144 1
-----------------------------------------------------------------------------------------------------TTTGAGCGACGAATAATTTTTC---------------------- t1954709 1
---------------------------------------------------------------------------------------------------------------GAATAATTTTTCGTCGCGCA-------------- t5379481 1
----------------------------------------------------------------------------------------------------------------AATAATTTTTCGTCGCGCAA------------- t1444158 2
----------------------------------------------------------------------------------------------------------------AATAATTTTTCGTCGCGCAAA------------ t3593953 1
----------------------------------------------------------------------------------------------------------------AATAATTTTTCGTCGCGCAAAAT---------- t1041432 2
-----------------------------------------------------------------------------------------------------------------ATAATTTTTCGTCGCGCAAAATTT-------- t5965046 1
------------------------------------------------------------------------------------------------------------------TAATTTTTCGTCGCGCAAAATTT-------- t4184332 1
-------------------------------------------------------------------------------------------------------------------AATTTTTCGTCGCGCAAAATTTG------- t5956763 1
-------------------------------------------------------------------------------------------------------------------AATTTTTCGTCGCGCAAAATTTGG------ t3408276 1


pmu-miR6297b
imperfect flower sample-m0398 scaffold_8:2802801:2802903:- 103(nt) -54.60(kcal/mol)
GCGCAAAGTCACTTTGAGCGACGAATTATTTTTCGTCGCGCAAAATTGGTCGCGCAAGACTTTGAGCGACGATGTATTGTCGTCGCGCAAAGTGATTTTGCAC imperfect flower sample-m0398 13
..((((((((((((((.(((((((..(((...(((((((.(((....((((......))))))).))))))).)))...))))))).))))))))))))))..
************TTTGAGCGACGAATTATTTTTCGT******************************************************************* imperfect flower sample-m0398-5p 1
**********************************************************************GATGTATTGTCGTCGCGCAAAGT********** imperfect flower sample-m0398-3p 11
--GCAAAGTCACTTTGAGCGACGAA------------------------------------------------------------------------------ t2340526 1
-----------CTTTGAGCGACGAATTATTTT----------------------------------------------------------------------- t2497139 1
---------------------------------------------------------------------CGATGTATTGTCGTCGCGCAAAGT---------- t0437785 4
----------------------------------------------------------------------GATGTATTGTCGTCGCGCAAAGT---------- t0359269 5
----------------------------------------------------------------------GATGTATTGTCGTCGCGCAAAGTG--------- t2709638 1
-----------------------------------------------------------------------ATGTATTGTCGTCGCGCAAAGTG--------- t2591853 1


pmu-miR171a
perfect flower sample-m0158 scaffold_3:16557250:16557364:+ 115(nt) -58.40(kcal/mol)
AATGGATCGGTTTAACGGGATATTGGTCCGGTTCAATAAGAAAGCAGTGCTCTAAGTGCTTGAGCTCTGCTTTTTGATTGAGCCGTGCCAATATCACGTGCCACTGTTCCTTTAT perfect flower sample-m0158 1684
...(((.((((...(((.((((((((..(((((((((.(((((((((.((((.........)))).))))))))).)))))))))..)))))))).)))...)))).))).....
********************TATTGGTCCGGTTCAATAAGA************************************************************************** perfect flower sample-m0158-5p 29
**************************************************************************TGATTGAGCCGTGCCAATATC******************** perfect flower sample-m0158-3p 1651
-----------------GGATATTGGTCCGGTTCAATA----------------------------------------------------------------------------- t0242083 7
--------------------TATTGGTCCGGTTCAATAAG--------------------------------------------------------------------------- t4695470 1
--------------------TATTGGTCCGGTTCAATAAGA-------------------------------------------------------------------------- t0080149 21
--------------------------------------AGAAAGCAGTGCTCTAAGTG--------------------------------------------------------- t1096315 2
------------------------------------------------------------------------TTTGATTGAGCCGTGCCAATATC-------------------- t1394264 2
-------------------------------------------------------------------------TTGATTGAGCCGTGCCAATAT--------------------- t2999085 1
--------------------------------------------------------------------------TGATTGAGCCGTGCCAAT----------------------- t2364569 1
--------------------------------------------------------------------------TGATTGAGCCGTGCCAATA---------------------- t0029933 53
--------------------------------------------------------------------------TGATTGAGCCGTGCCAATAT--------------------- t0212423 8
--------------------------------------------------------------------------TGATTGAGCCGTGCCAATATC-------------------- t0000657 1411
--------------------------------------------------------------------------TGATTGAGCCGTGCCAATATCA------------------- t0797418 2
--------------------------------------------------------------------------TGATTGAGCCGTGCCAATATCAC------------------ t4128453 1
---------------------------------------------------------------------------GATTGAGCCGTGCCAATATC-------------------- t1541089 1
-----------------------------------------------------------------------------TTGAGCCGTGCCAATATCA------------------- t0454041 4
-----------------------------------------------------------------------------TTGAGCCGTGCCAATATCAC------------------ t0015135 100
-----------------------------------------------------------------------------TTGAGCCGTGCCAATATCACG----------------- t0023194 67
------------------------------------------------------------------------------TGAGCCGTGCCAATATCAC------------------ t5206453 1
-------------------------------------------------------------------------------GAGCCGTGCCAATATCAC------------------ t4913290 1


pmu-miR171c
imperfect flower sample-m0204 scaffold_3:21505898:21505996:- 99(nt) -46.30(kcal/mol)
TGATGATGTTGATGTTGGCGTGGCTCAATCAAATCAAACTTCTCAACTGTTTATTGGGTCCTTTAATTTGATTGAGCCGTGCCAATATCATTATCAGTC imperfect flower sample-m0204 1860
...(((((.(((((((((((((((((((((((((.(((...(((((.......)))))...))).))))))))))))))))))))))))).)))))...
************TGTTGGCGTGGCTCAATCAAA****************************************************************** imperfect flower sample-m0204-5p 1
********************************************************************TGATTGAGCCGTGCCAATATC********** imperfect flower sample-m0204-3p 1856
-----------ATGTTGGCGTGGCTCAATCAA------------------------------------------------------------------- t4647203 1
---------------------------------------------------------------TAATTTGATTGAGCCGTGCCA--------------- t0613929 3
------------------------------------------------------------------TTTGATTGAGCCGTGCCAATATC---------- t0267315 7
-------------------------------------------------------------------TTGATTGAGCCGTGCCAATAT----------- t2857065 1
--------------------------------------------------------------------TGATTGAGCCGTGCCAAT------------- t0423415 4
--------------------------------------------------------------------TGATTGAGCCGTGCCAATA------------ t0032300 56
--------------------------------------------------------------------TGATTGAGCCGTGCCAATAT----------- t0174727 10
--------------------------------------------------------------------TGATTGAGCCGTGCCAATATC---------- t0000713 1755
--------------------------------------------------------------------TGATTGAGCCGTGCCAATATCA--------- t0123021 14
-----------------------------------------------------------------------TTGAGCCGTGCCAATATC---------- t2067888 1
-----------------------------------------------------------------------TTGAGCCGTGCCAATATCA--------- t0219693 8


pmu-miR171e
perfect flower sample-m0181 scaffold_3:16557258:16557354:- 97(nt) -39.80(kcal/mol)
AGTGGCACGTGATATTGGCACGGCTCAATCAAAAAGCAGAGCTCAAGCACTTAGAGCACTGCTTTCTTATTGAACCGGACCAATATCCCGTTAAACC perfect flower sample-m0181 11
.((...(((.((((((((..(((.(((((.(.(((((((.((((.........)))).))))))).).))))).)))..)))))))).)))...)).
************TATTGGCACGGCTCAATCAAA**************************************************************** perfect flower sample-m0181-5p 1
******************************************************************TTATTGAACCGGACCAATATC********** perfect flower sample-m0181-3p 10
---------TGATATTGGCACGGCTCAATCA------------------------------------------------------------------ t1557762 1
------------------------------------------------------------------TTATTGAACCGGACCAATATC---------- t0169435 10


pmu-miR171g
perfect flower sample-m0275 scaffold_5:13607844:13607938:- 95(nt) -46.50(kcal/mol)
AAAAATGTGGGATGTTGGAATGGCTCAATCAAATCAAATCTCCCAAGTATTGGGTCCTTTGATTTGATTGAGCCGTGCCAATATCACAGTTGCCT perfect flower sample-m0275 1590
.......((.((((((((.(((((((((((((((((((...((((.....))))...))))))))))))))))))).)))))))).)).......
************TGTTGGAATGGCTCAATCAAA************************************************************** perfect flower sample-m0275-5p 2
****************************************************************TGATTGAGCCGTGCCAATATC********** perfect flower sample-m0275-3p 1585
------GTGGGATGTTGGAATGGCTCAATC----------------------------------------------------------------- t3863265 1
---------GGATGTTGGAATGGCTCAATC----------------------------------------------------------------- t5534106 1
------------TGTTGGAATGGCTCAATCAAA-------------------------------------------------------------- t1600863 1
--------------------------------------------------------------TTTGATTGAGCCGTGCCAATATC---------- t1394264 2
---------------------------------------------------------------TTGATTGAGCCGTGCCAATAT----------- t2999085 1
----------------------------------------------------------------TGATTGAGCCGTGCCAAT------------- t2364569 1
----------------------------------------------------------------TGATTGAGCCGTGCCAATA------------ t0029933 53
----------------------------------------------------------------TGATTGAGCCGTGCCAATAT----------- t0212423 8
----------------------------------------------------------------TGATTGAGCCGTGCCAATATC---------- t0000657 1411
----------------------------------------------------------------TGATTGAGCCGTGCCAATATCA--------- t0797418 2
----------------------------------------------------------------TGATTGAGCCGTGCCAATATCAC-------- t4128453 1
-----------------------------------------------------------------GATTGAGCCGTGCCAATATC---------- t1541089 1
-------------------------------------------------------------------TTGAGCCGTGCCAATATCA--------- t0454041 4
-------------------------------------------------------------------TTGAGCCGTGCCAATATCAC-------- t0015135 100
-------------------------------------------------------------------TTGAGCCGTGCCAATATCACA------- t2171356 1
--------------------------------------------------------------------TGAGCCGTGCCAATATCAC-------- t5206453 1
---------------------------------------------------------------------GAGCCGTGCCAATATCAC-------- t4913290 1

imperfect flower sample-m0287 scaffold_5:13607844:13607938:- 95(nt) -46.50(kcal/mol)
AAAAATGTGGGATGTTGGAATGGCTCAATCAAATCAAATCTCCCAAGTATTGGGTCCTTTGATTTGATTGAGCCGTGCCAATATCACAGTTGCCT imperfect flower sample-m0287 2050
.......((.((((((((.(((((((((((((((((((...((((.....))))...))))))))))))))))))).)))))))).)).......
************TGTTGGAATGGCTCAATCAAA************************************************************** imperfect flower sample-m0287-5p 1
****************************************************************TGATTGAGCCGTGCCAATATC********** imperfect flower sample-m0287-3p 2049
------------TGTTGGAATGGCTCAATCAAA-------------------------------------------------------------- t1529795 1
--------------------------------------------------------------TTTGATTGAGCCGTGCCAATATC---------- t0267315 7
---------------------------------------------------------------TTGATTGAGCCGTGCCAATAT----------- t2857065 1
----------------------------------------------------------------TGATTGAGCCGTGCCAAT------------- t0423415 4
----------------------------------------------------------------TGATTGAGCCGTGCCAATA------------ t0032300 56
----------------------------------------------------------------TGATTGAGCCGTGCCAATAT----------- t0174727 10
----------------------------------------------------------------TGATTGAGCCGTGCCAATATC---------- t0000713 1755
----------------------------------------------------------------TGATTGAGCCGTGCCAATATCA--------- t0123021 14
-------------------------------------------------------------------TTGAGCCGTGCCAATATC---------- t2067888 1
-------------------------------------------------------------------TTGAGCCGTGCCAATATCA--------- t0219693 8
-------------------------------------------------------------------TTGAGCCGTGCCAATATCAC-------- t0009092 193


pmu-miR171h
perfect flower sample-m0157 scaffold_3:16525596:16525722:+ 127(nt) -44.32(kcal/mol)
TGTGAATATATACATAATGAAGGTATTGGCGCGCCTCAATTTGAAGGCATGGTTAATATATGGAGACCTTAGCCATGTGATTCTGATTGAGCCGCGTCAATATCTCCTTTTGCATCTCTCTCCATGT perfect flower sample-m0157 507
((..((............(.(((((((((((((.(((((((.(((.((((((((((.....(....).))))))))))..))).))))))).))))))))))))).).))..)).............
********************AGGTATTGGCGCGCCTCAATT************************************************************************************** perfect flower sample-m0157-5p 19
**************************************************************************************TTGAGCCGCGTCAATATCTCC******************** perfect flower sample-m0157-3p 488
-------------------AAGGTATTGGCGCGCCTCAAT--------------------------------------------------------------------------------------- t4886399 1
--------------------AGGTATTGGCGCGCCTCAATT-------------------------------------------------------------------------------------- t0093505 18
--------------------------------------------------------------------------------------TTGAGCCGCGTCAATATC----------------------- t0907656 2
--------------------------------------------------------------------------------------TTGAGCCGCGTCAATATCT---------------------- t3147794 1
--------------------------------------------------------------------------------------TTGAGCCGCGTCAATATCTC--------------------- t0863674 2
--------------------------------------------------------------------------------------TTGAGCCGCGTCAATATCTCC-------------------- t0002575 483

imperfect flower sample-m0183 scaffold_3:16525596:16525722:+ 127(nt) -44.32(kcal/mol)
TGTGAATATATACATAATGAAGGTATTGGCGCGCCTCAATTTGAAGGCATGGTTAATATATGGAGACCTTAGCCATGTGATTCTGATTGAGCCGCGTCAATATCTCCTTTTGCATCTCTCTCCATGT imperfect flower sample-m0183 677
((..((............(.(((((((((((((.(((((((.(((.((((((((((.....(....).))))))))))..))).))))))).))))))))))))).).))..)).............
********************AGGTATTGGCGCGCCTCAATT************************************************************************************** imperfect flower sample-m0183-5p 24
**************************************************************************************TTGAGCCGCGTCAATATCTCC******************** imperfect flower sample-m0183-3p 653
--------------------AGGTATTGGCGCGCCTCAA---------------------------------------------------------------------------------------- t5284106 1
--------------------AGGTATTGGCGCGCCTCAATT-------------------------------------------------------------------------------------- t0078555 23
-------------------------------------------------------------------------------------ATTGAGCCGCGTCAATATCTCC-------------------- t2613908 1
--------------------------------------------------------------------------------------TTGAGCCGCGTCAATATC----------------------- t0875293 2
--------------------------------------------------------------------------------------TTGAGCCGCGTCAATATCT---------------------- t1003472 2
--------------------------------------------------------------------------------------TTGAGCCGCGTCAATATCTC--------------------- t0171095 10
--------------------------------------------------------------------------------------TTGAGCCGCGTCAATATCTCC-------------------- t0002536 630
--------------------------------------------------------------------------------------TTGAGCCGCGTCAATATCTCCT------------------- t0626821 3
---------------------------------------------------------------------------------------TGAGCCGCGTCAATATCTCC-------------------- t0996268 2
---------------------------------------------------------------------------------------TGAGCCGCGTCAATATCTCCT------------------- t5464245 1
----------------------------------------------------------------------------------------GAGCCGCGTCAATATCTCC-------------------- t0873722 2


pmu-miR319b
imperfect flower sample-m0286 scaffold_5:11602974:11603095:- 122(nt) -49.26(kcal/mol)
GGGTGGCAGTAGGATTTAATTAGCTGCCGAGTCATTCATCCAAATACTGGGTAAATTAGCTCAGGACACCCAGTAAATGTGTGAATGAAGCGGGAGACAAATTGGATCTTAAGCTTCCTGTA imperfect flower sample-m0286 102
(((.(((..((((((((((((.(((.(((..(((((((..((..((((((((...............))))))))..))..)))))))..))).)).).)))))))))))).))).)))...
********************TAGCTGCCGAGTCATTCATCCA******************************************************************************** imperfect flower sample-m0286-5p 71
*******************************************************************************TGTGAATGAAGCGGGAGACAAAT******************** imperfect flower sample-m0286-3p 30
--------------------TAGCTGCCGAGTCATTCAT----------------------------------------------------------------------------------- t2605200 1
--------------------TAGCTGCCGAGTCATTCATCC--------------------------------------------------------------------------------- t0314663 6
--------------------TAGCTGCCGAGTCATTCATCCA-------------------------------------------------------------------------------- t0032391 56
---------------------AGCTGCCGAGTCATTCATCCA-------------------------------------------------------------------------------- t0235549 8
-------------------------------------------------------------------------------TGTGAATGAAGCGGGAGAC------------------------ t1254268 2
-------------------------------------------------------------------------------TGTGAATGAAGCGGGAGACA----------------------- t0454241 4
-------------------------------------------------------------------------------TGTGAATGAAGCGGGAGACAA---------------------- t0241412 7
-------------------------------------------------------------------------------TGTGAATGAAGCGGGAGACAAA--------------------- t0525427 4
-------------------------------------------------------------------------------TGTGAATGAAGCGGGAGACAAAT-------------------- t0143188 12
-------------------------------------------------------------------------------TGTGAATGAAGCGGGAGACAAATT------------------- t2149936 1
------------------------------------------------------------------------------------------------------TGGATCTTAAGCTTCCTGTA t3691112 1


pmu-miR394
perfect flower sample-m0075 scaffold_1:32136105:32136248:- 144(nt) -65.00(kcal/mol)
GGGTTTAGCAAAGCGTTTCTTACAGAGTTTATTGGCATTCTGTCCACCTCCTCTCTTTTTCACTCCCTGTGTATTAGAAGATAGTACGTGTGGAGGTGGGCATACTGCCAACTGAGCTCTGTTGGCTTCTCTTTGTAAAACCCT perfect flower sample-m0075 64
((((((.((((((.(...((.((((((((((((((((.(.(((((((((((.(((((((.(((.....)))....))))))........).))))))))))).).)))))).)))))))))).))...).)))))).)))))).
**********AAGCGTTTCTTACAGAGTTTA***************************************************************************************************************** perfect flower sample-m0075-5p 61
******************************************************************************************************************AGCTCTGTTGGCTTCTCTTTG********* perfect flower sample-m0075-3p 2
----------AAGCGTTTCTTACAGAGTTTA----------------------------------------------------------------------------------------------------------------- t0025692 61
---------------------------------------------------------------------------------------------AGGTGGGCATACTGCCAACTG------------------------------ t5184780 1
------------------------------------------------------------------------------------------------------------------AGCTCTGTTGGCTTCTCTTTG--------- t1523086 2

imperfect flower sample-m0095 scaffold_1:32136105:32136248:- 144(nt) -65.00(kcal/mol)
GGGTTTAGCAAAGCGTTTCTTACAGAGTTTATTGGCATTCTGTCCACCTCCTCTCTTTTTCACTCCCTGTGTATTAGAAGATAGTACGTGTGGAGGTGGGCATACTGCCAACTGAGCTCTGTTGGCTTCTCTTTGTAAAACCCT imperfect flower sample-m0095 72
((((((.((((((.(...((.((((((((((((((((.(.(((((((((((.(((((((.(((.....)))....))))))........).))))))))))).).)))))).)))))))))).))...).)))))).)))))).
**********AAGCGTTTCTTACAGAGTTTA***************************************************************************************************************** imperfect flower sample-m0095-5p 69
******************************************************************************************************************AGCTCTGTTGGCTTCTCTTTG********* imperfect flower sample-m0095-3p 2
----------AAGCGTTTCTTACAGAGTT------------------------------------------------------------------------------------------------------------------- t1211719 2
----------AAGCGTTTCTTACAGAGTTTA----------------------------------------------------------------------------------------------------------------- t0027365 66
----------AAGCGTTTCTTACAGAGTTTAT---------------------------------------------------------------------------------------------------------------- t5741943 1
---------------------------------------------------------------------------------------------AGGTGGGCATACTGCCAACTG------------------------------ t4927629 1
------------------------------------------------------------------------------------------------------------------AGCTCTGTTGGCTTCTCTTTG--------- t1456564 2


pmu-miR477a
perfect flower sample-m0170 scaffold_3:9747726:9747847:- 122(nt) -58.50(kcal/mol)
GTAAGGAGAAGGTTCCAACTTCCCTCAAGGGCTCCCAATATTCCAAGTTAATACTCCGACATCAACATCAAGTATGGGAATGTTGGGGGCTCTTTTGGGACGTTGAAGTCCTTGCTCCTTGG perfect flower sample-m0170 122
.(((((((((((((.((((.((((..((((((((((((((((((......(((((..((........)).))))).))))))))))))))))))..)))).)))).)).)))).))))))).
********************TCCCTCAAGGGCTCCCAATATT******************************************************************************** perfect flower sample-m0170-5p 16
*********************************************************************************GTTGGGGGCTCTTTTGGGACG******************** perfect flower sample-m0170-3p 106
--------------------TCCCTCAAGGGCTCCCAATAT--------------------------------------------------------------------------------- t0787245 3
--------------------TCCCTCAAGGGCTCCCAATATT-------------------------------------------------------------------------------- t0132710 13
--------------------------------------------------------------------------------TGTTGGGGGCTCTTTTGGGAC--------------------- t3784950 1
--------------------------------------------------------------------------------TGTTGGGGGCTCTTTTGGGACG-------------------- t0137624 12
---------------------------------------------------------------------------------GTTGGGGGCTCTTTTGGGA---------------------- t0854225 2
---------------------------------------------------------------------------------GTTGGGGGCTCTTTTGGGAC--------------------- t0327621 5
---------------------------------------------------------------------------------GTTGGGGGCTCTTTTGGGACG-------------------- t0018396 84
---------------------------------------------------------------------------------GTTGGGGGCTCTTTTGGGACGT------------------- t2539142 1
----------------------------------------------------------------------------------TTGGGGGCTCTTTTGGGACG-------------------- t2894196 1

imperfect flower sample-m0196 scaffold_3:9747726:9747847:- 122(nt) -58.50(kcal/mol)
GTAAGGAGAAGGTTCCAACTTCCCTCAAGGGCTCCCAATATTCCAAGTTAATACTCCGACATCAACATCAAGTATGGGAATGTTGGGGGCTCTTTTGGGACGTTGAAGTCCTTGCTCCTTGG imperfect flower sample-m0196 67
.(((((((((((((.((((.((((..((((((((((((((((((......(((((..((........)).))))).))))))))))))))))))..)))).)))).)).)))).))))))).
********************TCCCTCAAGGGCTCCCAATATT******************************************************************************** imperfect flower sample-m0196-5p 12
*********************************************************************************GTTGGGGGCTCTTTTGGGACG******************** imperfect flower sample-m0196-3p 55
--------------------TCCCTCAAGGGCTCCCAATAT--------------------------------------------------------------------------------- t0324712 6
--------------------TCCCTCAAGGGCTCCCAATATT-------------------------------------------------------------------------------- t0310862 6
--------------------------------------------------------------------------------TGTTGGGGGCTCTTTTGGGAC--------------------- t3600774 1
--------------------------------------------------------------------------------TGTTGGGGGCTCTTTTGGGACG-------------------- t0562535 3
---------------------------------------------------------------------------------GTTGGGGGCTCTTTTGGG----------------------- t5033724 1
---------------------------------------------------------------------------------GTTGGGGGCTCTTTTGGGA---------------------- t0545783 3
---------------------------------------------------------------------------------GTTGGGGGCTCTTTTGGGAC--------------------- t1595744 1
---------------------------------------------------------------------------------GTTGGGGGCTCTTTTGGGACG-------------------- t0044158 41
----------------------------------------------------------------------------------TTGGGGGCTCTTTTGGGACG-------------------- t0594313 3
----------------------------------------------------------------------------------TTGGGGGCTCTTTTGGGACGT------------------- t2133987 1
-----------------------------------------------------------------------------------TGGGGGCTCTTTTGGGACG-------------------- t2010382 1


pmu-miR477b
perfect flower sample-m0171 scaffold_3:9752784:9752905:- 122(nt) -62.10(kcal/mol)
CTAAGGAGAAGGTTCCAACTTCCCTCAAGGGCTCCCAATATTCCATGTTAATACTCCGATATCAAAATCAAGTATGGGAATGTTGGGGGCTCTTTTGGGACGTTGAAGCCCTTGCTCCTTGG perfect flower sample-m0171 122
((((((((..((((.((((.((((..((((((((((((((((((......(((((..(((......))).))))).))))))))))))))))))..)))).)))).))))....))))))))
********************TCCCTCAAGGGCTCCCAATATT******************************************************************************** perfect flower sample-m0171-5p 16
*********************************************************************************GTTGGGGGCTCTTTTGGGACG******************** perfect flower sample-m0171-3p 106
--------------------TCCCTCAAGGGCTCCCAATAT--------------------------------------------------------------------------------- t0787245 3
--------------------TCCCTCAAGGGCTCCCAATATT-------------------------------------------------------------------------------- t0132710 13
--------------------------------------------------------------------------------TGTTGGGGGCTCTTTTGGGAC--------------------- t3784950 1
--------------------------------------------------------------------------------TGTTGGGGGCTCTTTTGGGACG-------------------- t0137624 12
---------------------------------------------------------------------------------GTTGGGGGCTCTTTTGGGA---------------------- t0854225 2
---------------------------------------------------------------------------------GTTGGGGGCTCTTTTGGGAC--------------------- t0327621 5
---------------------------------------------------------------------------------GTTGGGGGCTCTTTTGGGACG-------------------- t0018396 84
---------------------------------------------------------------------------------GTTGGGGGCTCTTTTGGGACGT------------------- t2539142 1
----------------------------------------------------------------------------------TTGGGGGCTCTTTTGGGACG-------------------- t2894196 1

imperfect flower sample-m0197 scaffold_3:9752784:9752905:- 122(nt) -62.10(kcal/mol)
CTAAGGAGAAGGTTCCAACTTCCCTCAAGGGCTCCCAATATTCCATGTTAATACTCCGATATCAAAATCAAGTATGGGAATGTTGGGGGCTCTTTTGGGACGTTGAAGCCCTTGCTCCTTGG imperfect flower sample-m0197 67
((((((((..((((.((((.((((..((((((((((((((((((......(((((..(((......))).))))).))))))))))))))))))..)))).)))).))))....))))))))
********************TCCCTCAAGGGCTCCCAATATT******************************************************************************** imperfect flower sample-m0197-5p 12
*********************************************************************************GTTGGGGGCTCTTTTGGGACG******************** imperfect flower sample-m0197-3p 55
--------------------TCCCTCAAGGGCTCCCAATAT--------------------------------------------------------------------------------- t0324712 6
--------------------TCCCTCAAGGGCTCCCAATATT-------------------------------------------------------------------------------- t0310862 6
--------------------------------------------------------------------------------TGTTGGGGGCTCTTTTGGGAC--------------------- t3600774 1
--------------------------------------------------------------------------------TGTTGGGGGCTCTTTTGGGACG-------------------- t0562535 3
---------------------------------------------------------------------------------GTTGGGGGCTCTTTTGGG----------------------- t5033724 1
---------------------------------------------------------------------------------GTTGGGGGCTCTTTTGGGA---------------------- t0545783 3
---------------------------------------------------------------------------------GTTGGGGGCTCTTTTGGGAC--------------------- t1595744 1
---------------------------------------------------------------------------------GTTGGGGGCTCTTTTGGGACG-------------------- t0044158 41
----------------------------------------------------------------------------------TTGGGGGCTCTTTTGGGACG-------------------- t0594313 3
----------------------------------------------------------------------------------TTGGGGGCTCTTTTGGGACGT------------------- t2133987 1
-----------------------------------------------------------------------------------TGGGGGCTCTTTTGGGACG-------------------- t2010382 1


pmu-miR482a
perfect flower sample-m0026 scaffold_1:29646062:29646181:+ 120(nt) -47.20(kcal/mol)
AAGAGGAAATGGAAATTTTTGGGTGAGAGGTTGCCGGAAAGAATACATAATATTCATCCAAGTTTTGATATTAAATTCTTTCCGAAACCTCCCATTCCAATGATTTCCAGCTATTCCTTT perfect flower sample-m0026 833
.(((((((.((((((((.(((((((.((((((..((((((((((...((((((.((.........)))))))).)))))))))).)))))).)).))))).))))))))....)))))))
********************GGGTGAGAGGTTGCCGGAAAGA****************************************************************************** perfect flower sample-m0026-5p 68
******************************************************************************TTTCCGAAACCTCCCATTCCAA******************** perfect flower sample-m0026-3p 764
--------------------GGGTGAGAGGTTGCCGGAA--------------------------------------------------------------------------------- t4495738 1
--------------------GGGTGAGAGGTTGCCGGAAA-------------------------------------------------------------------------------- t1463412 2
--------------------GGGTGAGAGGTTGCCGGAAAG------------------------------------------------------------------------------- t0786804 3
--------------------GGGTGAGAGGTTGCCGGAAAGA------------------------------------------------------------------------------ t0025127 62
-----------------------------------------------------------------------------CTTTCCGAAACCTCCCATTCCAA-------------------- t3563750 1
------------------------------------------------------------------------------TTTCCGAAACCTCCCATTCC---------------------- t4121899 1
------------------------------------------------------------------------------TTTCCGAAACCTCCCATTCCA--------------------- t0204595 8
------------------------------------------------------------------------------TTTCCGAAACCTCCCATTCCAA-------------------- t0001580 731
------------------------------------------------------------------------------TTTCCGAAACCTCCCATTCCAAT------------------- t0255472 7
-------------------------------------------------------------------------------TTCCGAAACCTCCCATTCCAA-------------------- t0120571 14
--------------------------------------------------------------------------------TCCGAAACCTCCCATTCCAA-------------------- t1078314 2
----------------------------------------------------------------------------------CGAAACCTCCCATTCCAA-------------------- t3132238 1

imperfect flower sample-m0031 scaffold_1:29646062:29646181:+ 120(nt) -47.20(kcal/mol)
AAGAGGAAATGGAAATTTTTGGGTGAGAGGTTGCCGGAAAGAATACATAATATTCATCCAAGTTTTGATATTAAATTCTTTCCGAAACCTCCCATTCCAATGATTTCCAGCTATTCCTTT imperfect flower sample-m0031 536
.(((((((.((((((((.(((((((.((((((..((((((((((...((((((.((.........)))))))).)))))))))).)))))).)).))))).))))))))....)))))))
********************GGGTGAGAGGTTGCCGGAAAGA****************************************************************************** imperfect flower sample-m0031-5p 7
******************************************************************************TTTCCGAAACCTCCCATTCCAA******************** imperfect flower sample-m0031-3p 529
------------------TTGGGTGAGAGGTTGCCGGAA--------------------------------------------------------------------------------- t5401619 1
--------------------GGGTGAGAGGTTGCCGGAAAGA------------------------------------------------------------------------------ t0282399 6
------------------------------------------------------------------------------TTTCCGAAACCTCCCATTCCA--------------------- t0169995 10
------------------------------------------------------------------------------TTTCCGAAACCTCCCATTCCAA-------------------- t0003226 508
------------------------------------------------------------------------------TTTCCGAAACCTCCCATTCCAAT------------------- t1175470 2
-------------------------------------------------------------------------------TTCCGAAACCTCCCATTCCAA-------------------- t0255229 7
--------------------------------------------------------------------------------TCCGAAACCTCCCATTCCAA-------------------- t1036105 2


pmu-miR482b
perfect flower sample-m0028 scaffold_1:29648520:29648655:+ 136(nt) -55.50(kcal/mol)
AGTTGCAGTAGGGAGTTAGGGGAATGGGAGGATTGGGAAAAACATGCACCCCAAGTGTTCGTGAATATTACACAAGGAACACAAAAAAGGACTTCTTCCCAAACCTCCCATTCCTATTATTTCCTACAGTTGCTCT perfect flower sample-m0028 3124
(((.((.(((((((((...((((((((((((.(((((((.....((.....)).(((((((((.......)))...)))))).............))))))).))))))))))))...))))))))).)).)))..
********************GGAATGGGAGGATTGGGAAAA*********************************************************************************************** perfect flower sample-m0028-5p 354
**********************************************************************************************CTTCCCAAACCTCCCATTCCTA******************** perfect flower sample-m0028-3p 2751
--------TAGGGAGTTAGGGGAATGGGA----------------------------------------------------------------------------------------------------------- t2827021 1
---------AGGGAGTTAGGGGAATGGGAG---------------------------------------------------------------------------------------------------------- t0201148 9
-------------AGTTAGGGGAATGGGAGGATTG----------------------------------------------------------------------------------------------------- t1794112 1
-----------------AGGGGAATGGGAGGATTGGG--------------------------------------------------------------------------------------------------- t5870638 1
-----------------AGGGGAATGGGAGGATTGGGA-------------------------------------------------------------------------------------------------- t0699785 3
-----------------AGGGGAATGGGAGGATTGGGAA------------------------------------------------------------------------------------------------- t5557703 1
------------------GGGGAATGGGAGGATTGGGA-------------------------------------------------------------------------------------------------- t0554249 3
--------------------GGAATGGGAGGATTGGGA-------------------------------------------------------------------------------------------------- t0158609 11
--------------------GGAATGGGAGGATTGGGAA------------------------------------------------------------------------------------------------- t0338307 5
--------------------GGAATGGGAGGATTGGGAAA------------------------------------------------------------------------------------------------ t0054357 30
--------------------GGAATGGGAGGATTGGGAAAA----------------------------------------------------------------------------------------------- t0006143 225
--------------------GGAATGGGAGGATTGGGAAAAA---------------------------------------------------------------------------------------------- t0024967 63
--------------------GGAATGGGAGGATTGGGAAAAAC--------------------------------------------------------------------------------------------- t4321239 1
--------------------GGAATGGGAGGATTGGGAAAAACA-------------------------------------------------------------------------------------------- t0340859 5
---------------------GAATGGGAGGATTGGGAAAAA---------------------------------------------------------------------------------------------- t2959188 1
----------------------AATGGGAGGATTGGGAAAAAC--------------------------------------------------------------------------------------------- t6223304 1
----------------------AATGGGAGGATTGGGAAAAACA-------------------------------------------------------------------------------------------- t1627567 1
----------------------AATGGGAGGATTGGGAAAAACATG------------------------------------------------------------------------------------------ t5717183 1
-----------------------ATGGGAGGATTGGGAAAAACA-------------------------------------------------------------------------------------------- t1320504 2
------------------------TGGGAGGATTGGGAAAAAC--------------------------------------------------------------------------------------------- t4843714 1
-----------------------------------------------------------------------ACAAGGAACACAAAAAAG----------------------------------------------- t6108537 1
-----------------------------------------------------------------------ACAAGGAACACAAAAAAGGACTT------------------------------------------ t6307517 1
------------------------------------------------------------------------CAAGGAACACAAAAAAGGAC-------------------------------------------- t4904551 1
-------------------------------------------------------------------------AAGGAACACAAAAAAGGACTTC----------------------------------------- t1476867 2
---------------------------------------------------------------------------------------------TCTTCCCAAACCTCCCATTCC---------------------- t0282844 6
----------------------------------------------------------------------------------------------CTTCCCAAACCTCCCATT------------------------ t0917331 2
----------------------------------------------------------------------------------------------CTTCCCAAACCTCCCATTC----------------------- t0569574 3
----------------------------------------------------------------------------------------------CTTCCCAAACCTCCCATTCC---------------------- t0088805 19
----------------------------------------------------------------------------------------------CTTCCCAAACCTCCCATTCCT--------------------- t0104779 16
----------------------------------------------------------------------------------------------CTTCCCAAACCTCCCATTCCTA-------------------- t0000499 1825
----------------------------------------------------------------------------------------------CTTCCCAAACCTCCCATTCCTAT------------------- t0259466 7
-----------------------------------------------------------------------------------------------TTCCCAAACCTCCCATTCC---------------------- t0421760 4
-----------------------------------------------------------------------------------------------TTCCCAAACCTCCCATTCCT--------------------- t1453756 2
-----------------------------------------------------------------------------------------------TTCCCAAACCTCCCATTCCTA-------------------- t0001288 857
-----------------------------------------------------------------------------------------------TTCCCAAACCTCCCATTCCTAT------------------- t0646238 3
------------------------------------------------------------------------------------------------TCCCAAACCTCCCATTCCTA-------------------- t0255065 7
--------------------------------------------------------------------------------------------------CCAAACCTCCCATTCCTATTA----------------- t2302035 1
---------------------------------------------------------------------------------------------------------TCCCATTCCTATTATTTCCTA---------- t4309425 1

imperfect flower sample-m0033 scaffold_1:29648520:29648655:+ 136(nt) -55.50(kcal/mol)
AGTTGCAGTAGGGAGTTAGGGGAATGGGAGGATTGGGAAAAACATGCACCCCAAGTGTTCGTGAATATTACACAAGGAACACAAAAAAGGACTTCTTCCCAAACCTCCCATTCCTATTATTTCCTACAGTTGCTCT imperfect flower sample-m0033 2116
(((.((.(((((((((...((((((((((((.(((((((.....((.....)).(((((((((.......)))...)))))).............))))))).))))))))))))...))))))))).)).)))..
********************GGAATGGGAGGATTGGGAAAA*********************************************************************************************** imperfect flower sample-m0033-5p 164
**********************************************************************************************CTTCCCAAACCTCCCATTCCTA******************** imperfect flower sample-m0033-3p 1926
--------TAGGGAGTTAGGGGAATGGGA----------------------------------------------------------------------------------------------------------- t2694300 1
---------AGGGAGTTAGGGGAATGGGAG---------------------------------------------------------------------------------------------------------- t0206809 9
-----------------AGGGGAATGGGAGGATTGGG--------------------------------------------------------------------------------------------------- t5577093 1
-----------------AGGGGAATGGGAGGATTGGGA-------------------------------------------------------------------------------------------------- t1214238 2
-----------------AGGGGAATGGGAGGATTGGGAA------------------------------------------------------------------------------------------------- t5281061 1
--------------------GGAATGGGAGGATTGGGA-------------------------------------------------------------------------------------------------- t0139339 13
--------------------GGAATGGGAGGATTGGGAA------------------------------------------------------------------------------------------------- t0144343 12
--------------------GGAATGGGAGGATTGGGAAA------------------------------------------------------------------------------------------------ t0112094 16
--------------------GGAATGGGAGGATTGGGAAAA----------------------------------------------------------------------------------------------- t0020192 89
--------------------GGAATGGGAGGATTGGGAAAAA---------------------------------------------------------------------------------------------- t0067226 27
--------------------GGAATGGGAGGATTGGGAAAAACA-------------------------------------------------------------------------------------------- t2348153 1
---------------------GAATGGGAGGATTGGGAAAA----------------------------------------------------------------------------------------------- t4045037 1
----------------------AATGGGAGGATTGGGAAAAAC--------------------------------------------------------------------------------------------- t5913448 1
-----------------------------------------------------------------------ACAAGGAACACAAAAAAGGA--------------------------------------------- t4167854 1
------------------------------------------------------------------------CAAGGAACACAAAAAAGGACT------------------------------------------- t1421426 2
-------------------------------------------------------------------------AAGGAACACAAAAAAGGACTTC----------------------------------------- t1412980 2
--------------------------------------------------------------------------AGGAACACAAAAAAGGACTTC----------------------------------------- t4042106 1
----------------------------------------------------------------------------------------------CTTCCCAAACCTCCCATTC----------------------- t0335467 5
----------------------------------------------------------------------------------------------CTTCCCAAACCTCCCATTCC---------------------- t0072547 25
----------------------------------------------------------------------------------------------CTTCCCAAACCTCCCATTCCT--------------------- t0148612 12
----------------------------------------------------------------------------------------------CTTCCCAAACCTCCCATTCCTA-------------------- t0001130 1234
----------------------------------------------------------------------------------------------CTTCCCAAACCTCCCATTCCTAT------------------- t0164655 11
-----------------------------------------------------------------------------------------------TTCCCAAACCTCCCATTCC---------------------- t0143942 12
-----------------------------------------------------------------------------------------------TTCCCAAACCTCCCATTCCT--------------------- t0512439 4
-----------------------------------------------------------------------------------------------TTCCCAAACCTCCCATTCCTA-------------------- t0002607 615
-----------------------------------------------------------------------------------------------TTCCCAAACCTCCCATTCCTAT------------------- t0629145 3
------------------------------------------------------------------------------------------------TCCCAAACCTCCCATTCCT--------------------- t2172602 1
------------------------------------------------------------------------------------------------TCCCAAACCTCCCATTCCTA-------------------- t0472656 4
--------------------------------------------------------------------------------------------------CCAAACCTCCCATTCCTA-------------------- t0368697 5
---------------------------------------------------------------------------------------------------------TCCCATTCCTATTATTTCCTA---------- t0665702 3
------------------------------------------------------------------------------------------------------------CATTCCTATTATTTCCTACA-------- t3918150 1
-------------------------------------------------------------------------------------------------------------ATTCCTATTATTTCCTACAGT------ t3889393 1


pmu-miR482c
perfect flower sample-m0152 scaffold_3:10579287:10579407:+ 121(nt) -63.60(kcal/mol)
TGGAGCTACTGGGAATTGTAGGAATGGGCTGTTTGGGATGAAAGAAAATCACTAAGAAAATTTTCTTGTTGATATTTTCTTCCCAAGCCCGCCCATTCCAATGATTTCTAGCGGCTCCTCC perfect flower sample-m0152 60671
.(((((..((((((((..(.(((((((((.((((((((.(((((...((((.((((((....)))))).)))).))))).))))))))..))))))))).)..))))))))..)))))...
********************GGAATGGGCTGTTTGGGATG********************************************************************************* perfect flower sample-m0152-5p 30342
*******************************************************************************TTCCCAAGCCCGCCCATTCCAA******************** perfect flower sample-m0152-3p 30319
-------------------AGGAATGGGCTGTTTGGGA----------------------------------------------------------------------------------- t3998932 1
-------------------AGGAATGGGCTGTTTGGGATG--------------------------------------------------------------------------------- t2433315 1
-------------------AGGAATGGGCTGTTTGGGATGA-------------------------------------------------------------------------------- t4180074 1
--------------------GGAATGGGCTGTTTGGGA----------------------------------------------------------------------------------- t0000988 1038
--------------------GGAATGGGCTGTTTGGGAT---------------------------------------------------------------------------------- t0001084 972
--------------------GGAATGGGCTGTTTGGGATG--------------------------------------------------------------------------------- t0000030 24631
--------------------GGAATGGGCTGTTTGGGATGA-------------------------------------------------------------------------------- t0000216 3633
--------------------GGAATGGGCTGTTTGGGATGAA------------------------------------------------------------------------------- t0036197 44
--------------------GGAATGGGCTGTTTGGGATGAAA------------------------------------------------------------------------------ t0635363 3
---------------------GAATGGGCTGTTTGGGATG--------------------------------------------------------------------------------- t0122235 14
---------------------GAATGGGCTGTTTGGGATGA-------------------------------------------------------------------------------- t3344373 1
----------------------AATGGGCTGTTTGGGATG--------------------------------------------------------------------------------- t1408751 2
-----------------------ATGGGCTGTTTGGGATGAA------------------------------------------------------------------------------- t2339165 1
-----------------------------------------------------------------------------TCTTCCCAAGCCCGCCCATTCCAA-------------------- t2840915 1
------------------------------------------------------------------------------CTTCCCAAGCCCGCCCATTCCAA-------------------- t0073995 22
-------------------------------------------------------------------------------TTCCCAAGCCCGCCCATT------------------------ t0386487 5
-------------------------------------------------------------------------------TTCCCAAGCCCGCCCATTC----------------------- t0733610 3
-------------------------------------------------------------------------------TTCCCAAGCCCGCCCATTCC---------------------- t0055130 30
-------------------------------------------------------------------------------TTCCCAAGCCCGCCCATTCCA--------------------- t0003931 337
-------------------------------------------------------------------------------TTCCCAAGCCCGCCCATTCCAA-------------------- t0000025 29629
-------------------------------------------------------------------------------TTCCCAAGCCCGCCCATTCCAAT------------------- t0014119 107
--------------------------------------------------------------------------------TCCCAAGCCCGCCCATTCCA--------------------- t0888338 2
--------------------------------------------------------------------------------TCCCAAGCCCGCCCATTCCAA-------------------- t0009980 147
--------------------------------------------------------------------------------TCCCAAGCCCGCCCATTCCAAT------------------- t0353480 5
---------------------------------------------------------------------------------CCCAAGCCCGCCCATTCCA--------------------- t0866619 2
---------------------------------------------------------------------------------CCCAAGCCCGCCCATTCCAA-------------------- t3219334 1
----------------------------------------------------------------------------------CCAAGCCCGCCCATTCCAA-------------------- t0073085 23
----------------------------------------------------------------------------------CCAAGCCCGCCCATTCCAAT------------------- t5093736 1
----------------------------------------------------------------------------------CCAAGCCCGCCCATTCCAATG------------------ t1108221 2
----------------------------------------------------------------------------------CCAAGCCCGCCCATTCCAATGA----------------- t0961644 2
-----------------------------------------------------------------------------------CAAGCCCGCCCATTCCAA-------------------- t0291589 6
-----------------------------------------------------------------------------------CAAGCCCGCCCATTCCAATGA----------------- t4592708 1
-----------------------------------------------------------------------------------CAAGCCCGCCCATTCCAATGAT---------------- t0640047 3


pmu-miR482d
perfect flower sample-m0397 scaffold_8:10608388:10608531:- 144(nt) -59.30(kcal/mol)
AGGCCTCCCAGAGGCCAATGGAGATGGGTGGCTGGGAAGGATCCTCATAATTTCTCTACATTTTATTAATTGAAAACTAAGGAGGTGACAAAATAGGGGCTCCCTCCCATGCCACGCATTTCTATTGTTTCTGGGTTTCTCTCC perfect flower sample-m0397 9683
(((...(((((((((.((((((((((.((((((((((.(((.((((...(((((..((..(((((.....)))))..))..))))).........)))).))).))))).))))).)))))))))))))))))))..)))....
********************GAGATGGGTGGCTGGGAAGGA******************************************************************************************************* perfect flower sample-m0397-5p 1391
******************************************************************************************************CCTCCCATGCCACGCATTTCTA******************** perfect flower sample-m0397-3p 8280
--------CAGAGGCCAATGGAGATGGGTGGC---------------------------------------------------------------------------------------------------------------- t5063816 1
------------------TGGAGATGGGTGGCTGGGAA---------------------------------------------------------------------------------------------------------- t3927132 1
------------------TGGAGATGGGTGGCTGGGAAG--------------------------------------------------------------------------------------------------------- t5003854 1
------------------TGGAGATGGGTGGCTGGGAAGGA------------------------------------------------------------------------------------------------------- t4998615 1
-------------------GGAGATGGGTGGCTGGGAAGGA------------------------------------------------------------------------------------------------------- t0721362 3
--------------------GAGATGGGTGGCTGGGAA---------------------------------------------------------------------------------------------------------- t0024218 65
--------------------GAGATGGGTGGCTGGGAAG--------------------------------------------------------------------------------------------------------- t0053265 30
--------------------GAGATGGGTGGCTGGGAAGG-------------------------------------------------------------------------------------------------------- t0033388 48
--------------------GAGATGGGTGGCTGGGAAGGA------------------------------------------------------------------------------------------------------- t0000808 1206
--------------------GAGATGGGTGGCTGGGAAGGAT------------------------------------------------------------------------------------------------------ t0387383 5
--------------------GAGATGGGTGGCTGGGAAGGATCC---------------------------------------------------------------------------------------------------- t2767947 1
---------------------AGATGGGTGGCTGGGAAGGA------------------------------------------------------------------------------------------------------- t0264042 7
----------------------GATGGGTGGCTGGGAAGGAT------------------------------------------------------------------------------------------------------ t1141192 2
----------------------GATGGGTGGCTGGGAAGGATC----------------------------------------------------------------------------------------------------- t0093968 18
----------------------GATGGGTGGCTGGGAAGGATCC---------------------------------------------------------------------------------------------------- t4640616 1
-----------------------ATGGGTGGCTGGGAAGGATC----------------------------------------------------------------------------------------------------- t2048784 1
-----------------------ATGGGTGGCTGGGAAGGATCC---------------------------------------------------------------------------------------------------- t3986233 1
----------------------------------------------------------------------------------------------------TCCCTCCCATGCCACGCATTT----------------------- t2430574 1
----------------------------------------------------------------------------------------------------TCCCTCCCATGCCACGCATTTC---------------------- t0082734 20
------------------------------------------------------------------------------------------------------CCTCCCATGCCACGCATT------------------------ t1011284 2
------------------------------------------------------------------------------------------------------CCTCCCATGCCACGCATTTC---------------------- t0051924 31
------------------------------------------------------------------------------------------------------CCTCCCATGCCACGCATTTCT--------------------- t0013711 110
------------------------------------------------------------------------------------------------------CCTCCCATGCCACGCATTTCTA-------------------- t0000094 7978
------------------------------------------------------------------------------------------------------CCTCCCATGCCACGCATTTCTAT------------------- t0105949 16
-------------------------------------------------------------------------------------------------------CTCCCATGCCACGCATTTC---------------------- t6004071 1
-------------------------------------------------------------------------------------------------------CTCCCATGCCACGCATTTCT--------------------- t3059469 1
-------------------------------------------------------------------------------------------------------CTCCCATGCCACGCATTTCTA-------------------- t0019847 78
-------------------------------------------------------------------------------------------------------CTCCCATGCCACGCATTTCTAT------------------- t0337795 5
--------------------------------------------------------------------------------------------------------TCCCATGCCACGCATTTCTA-------------------- t0487252 4
---------------------------------------------------------------------------------------------------------CCCATGCCACGCATTTCT--------------------- t4918027 1
---------------------------------------------------------------------------------------------------------CCCATGCCACGCATTTCTA-------------------- t0050204 32
----------------------------------------------------------------------------------------------------------CCATGCCACGCATTTCTA-------------------- t0150960 11

imperfect flower sample-m0407 scaffold_8:10608388:10608531:- 144(nt) -59.30(kcal/mol)
AGGCCTCCCAGAGGCCAATGGAGATGGGTGGCTGGGAAGGATCCTCATAATTTCTCTACATTTTATTAATTGAAAACTAAGGAGGTGACAAAATAGGGGCTCCCTCCCATGCCACGCATTTCTATTGTTTCTGGGTTTCTCTCC imperfect flower sample-m0407 14118
(((...(((((((((.((((((((((.((((((((((.(((.((((...(((((..((..(((((.....)))))..))..))))).........)))).))).))))).))))).)))))))))))))))))))..)))....
********************GAGATGGGTGGCTGGGAAGGA******************************************************************************************************* imperfect flower sample-m0407-5p 1631
******************************************************************************************************CCTCCCATGCCACGCATTTCTA******************** imperfect flower sample-m0407-3p 12454
--------CAGAGGCCAATGGAGATGG--------------------------------------------------------------------------------------------------------------------- t2377497 1
--------CAGAGGCCAATGGAGATGGGTG------------------------------------------------------------------------------------------------------------------ t0700411 3
---------------CAATGGAGATGGGTGGCTGGGAA---------------------------------------------------------------------------------------------------------- t4972523 1
------------------TGGAGATGGGTGGCTGGGAA---------------------------------------------------------------------------------------------------------- t3735844 1
------------------TGGAGATGGGTGGCTGGGAAG--------------------------------------------------------------------------------------------------------- t4756512 1
-------------------GGAGATGGGTGGCTGGGAAGGA------------------------------------------------------------------------------------------------------- t4738803 1
-------------------GGAGATGGGTGGCTGGGAAGGATC----------------------------------------------------------------------------------------------------- t3594407 1
--------------------GAGATGGGTGGCTGGGAA---------------------------------------------------------------------------------------------------------- t0015072 119
--------------------GAGATGGGTGGCTGGGAAG--------------------------------------------------------------------------------------------------------- t0030399 59
--------------------GAGATGGGTGGCTGGGAAGG-------------------------------------------------------------------------------------------------------- t0026264 69
--------------------GAGATGGGTGGCTGGGAAGGA------------------------------------------------------------------------------------------------------- t0001043 1305
--------------------GAGATGGGTGGCTGGGAAGGAT------------------------------------------------------------------------------------------------------ t0151954 12
--------------------GAGATGGGTGGCTGGGAAGGATC----------------------------------------------------------------------------------------------------- t0463964 4
---------------------AGATGGGTGGCTGGGAAGGA------------------------------------------------------------------------------------------------------- t0140268 13
---------------------AGATGGGTGGCTGGGAAGGAT------------------------------------------------------------------------------------------------------ t0855651 2
---------------------AGATGGGTGGCTGGGAAGGATCCT--------------------------------------------------------------------------------------------------- t2574989 1
----------------------GATGGGTGGCTGGGAAGGA------------------------------------------------------------------------------------------------------- t1178312 2
----------------------GATGGGTGGCTGGGAAGGAT------------------------------------------------------------------------------------------------------ t1095246 2
----------------------GATGGGTGGCTGGGAAGGATC----------------------------------------------------------------------------------------------------- t0054980 33
-----------------------ATGGGTGGCTGGGAAGGA------------------------------------------------------------------------------------------------------- t5536388 1
-----------------------ATGGGTGGCTGGGAAGGATC----------------------------------------------------------------------------------------------------- t1955589 1
-----------------------ATGGGTGGCTGGGAAGGATCC---------------------------------------------------------------------------------------------------- t0465291 4
----------------------------------------------------------------------------------------------------TCCCTCCCATGCCACGCATT------------------------ t5268961 1
----------------------------------------------------------------------------------------------------TCCCTCCCATGCCACGCATTT----------------------- t0898655 2
----------------------------------------------------------------------------------------------------TCCCTCCCATGCCACGCATTTC---------------------- t0064020 28
-----------------------------------------------------------------------------------------------------CCCTCCCATGCCACGCATTTCTA-------------------- t3302912 1
------------------------------------------------------------------------------------------------------CCTCCCATGCCACGCATT------------------------ t0248187 7
------------------------------------------------------------------------------------------------------CCTCCCATGCCACGCATTT----------------------- t0665932 3
------------------------------------------------------------------------------------------------------CCTCCCATGCCACGCATTTC---------------------- t0028619 63
------------------------------------------------------------------------------------------------------CCTCCCATGCCACGCATTTCT--------------------- t0009210 191
------------------------------------------------------------------------------------------------------CCTCCCATGCCACGCATTTCTA-------------------- t0000086 11913
------------------------------------------------------------------------------------------------------CCTCCCATGCCACGCATTTCTAT------------------- t0056485 32
------------------------------------------------------------------------------------------------------CCTCCCATGCCACGCATTTCTATT------------------ t0964168 2
-------------------------------------------------------------------------------------------------------CTCCCATGCCACGCATTTC---------------------- t5704090 1
-------------------------------------------------------------------------------------------------------CTCCCATGCCACGCATTTCT--------------------- t0602561 3
-------------------------------------------------------------------------------------------------------CTCCCATGCCACGCATTTCTA-------------------- t0014914 120
-------------------------------------------------------------------------------------------------------CTCCCATGCCACGCATTTCTAT------------------- t0172209 10
--------------------------------------------------------------------------------------------------------TCCCATGCCACGCATTTCTA-------------------- t0163838 11
---------------------------------------------------------------------------------------------------------CCCATGCCACGCATTTCT--------------------- t4674967 1
---------------------------------------------------------------------------------------------------------CCCATGCCACGCATTTCTA-------------------- t0028182 64
---------------------------------------------------------------------------------------------------------CCCATGCCACGCATTTCTAT------------------- t2576091 1
----------------------------------------------------------------------------------------------------------CCATGCCACGCATTTCTA-------------------- t0065659 27
----------------------------------------------------------------------------------------------------------CCATGCCACGCATTTCTAT------------------- t3371702 1


pmu-miR482e
imperfect flower sample-m0032 scaffold_1:29646743:29646870:+ 128(nt) -55.00(kcal/mol)
GAGGAAGTTTTTGGCCATGGGAAGTTTGGCAAGAAATATTTATTATATATTCTACTACTTCAAGTTCTGTTTGAAGTATGTATGTATAAGTAGTTCTTGCCTATTCCTCCCATGCCAATGATTTCCTA imperfect flower sample-m0032 212
.((((((((.(((((.((((((.(...((((((((.(((((((.((((((.....(((((((((.....))))))))).))))))))))))).))))))))....).))))))))))).)))))))).
************GGCCATGGGAAGTTTGGCAAGA********************************************************************************************** imperfect flower sample-m0032-5p 2
************************************************************************************************TTGCCTATTCCTCCCATGCCAA********** imperfect flower sample-m0032-3p 210
--------------CCATGGGAAGTTTGGCAAGAA--------------------------------------------------------------------------------------------- t4336129 1
---------------CATGGGAAGTTTGGCAAGA---------------------------------------------------------------------------------------------- t5764257 1
-----------------------------------------------------------------------------------------------CTTGCCTATTCCTCCCATGCCAAT--------- t2865479 1
------------------------------------------------------------------------------------------------TTGCCTATTCCTCCCATG-------------- t0966959 2
------------------------------------------------------------------------------------------------TTGCCTATTCCTCCCATGC------------- t1788508 1
------------------------------------------------------------------------------------------------TTGCCTATTCCTCCCATGCC------------ t5315121 1
------------------------------------------------------------------------------------------------TTGCCTATTCCTCCCATGCCA----------- t0649705 3
------------------------------------------------------------------------------------------------TTGCCTATTCCTCCCATGCCAA---------- t0008800 199
------------------------------------------------------------------------------------------------TTGCCTATTCCTCCCATGCCAAT--------- t4509720 1
-------------------------------------------------------------------------------------------------TGCCTATTCCTCCCATGCCAA---------- t3932079 1
--------------------------------------------------------------------------------------------------GCCTATTCCTCCCATGCCAA---------- t4556476 1


pmu-miR828
perfect flower sample-m0144 scaffold_2:25971195:25971319:- 125(nt) -55.90(kcal/mol)
AATCCTCTTTGTAATGTTTCTTGCTCAAATGAGTATTCCAAGCCACAGTTGCATGCAGTTTGCAAGCACTGGTGCTTCTGCAATTCTGAGATGCTCATTTCAGCAAGCAGCGTTACAAGAGGAAG perfect flower sample-m0144 1508
..(((((((.((((((((.((((((.((((((((((..((.....((((.((.(((.....))).)))))).(((....)))....))..)))))))))).)))))).)))))))))))))))..
*************ATGTTTCTTGCTCAAATGAGT******************************************************************************************* perfect flower sample-m0144-5p 1
**********************************************************************************************TCATTTCAGCAAGCAGCGTTA********** perfect flower sample-m0144-3p 1491
-------------ATGTTTCTTGCTCAAATGAGT------------------------------------------------------------------------------------------- t4473287 1
--------------------------------------------------------------------------------------TGAGATGCTCATTTCAGCAAG------------------ t3219719 1
----------------------------------------------------------------------------------------AGATGCTCATTTCAGCAAGCAG--------------- t0144433 12
------------------------------------------------------------------------------------------ATGCTCATTTCAGCAAGCAGCGTT----------- t5173196 1
---------------------------------------------------------------------------------------------CTCATTTCAGCAAGCAGCGTT----------- t0069066 24
----------------------------------------------------------------------------------------------TCATTTCAGCAAGCAGCGT------------ t0153998 11
----------------------------------------------------------------------------------------------TCATTTCAGCAAGCAGCGTT----------- t0524288 4
----------------------------------------------------------------------------------------------TCATTTCAGCAAGCAGCGTTA---------- t0000638 1442
-----------------------------------------------------------------------------------------------CATTTCAGCAAGCAGCGTTA---------- t0841254 2
------------------------------------------------------------------------------------------------ATTTCAGCAAGCAGCGTT----------- t2475855 1
------------------------------------------------------------------------------------------------ATTTCAGCAAGCAGCGTTA---------- t0237391 7
-------------------------------------------------------------------------------------------------------CAAGCAGCGTTACAAGAGGA-- t2645218 1
--------------------------------------------------------------------------------------------------------AAGCAGCGTTACAAGAGGAAG t4497190 1
